# Supplementary material for: Antibody-guided identification of Achromobacter xylosoxidans protein antigens in cystic fibrosis
Source: mSphere. 2025 Apr 29;10(5):e00233-25. doi: 10.1128/msphere.00233-25 (PMC12108089; doi:10.1128/msphere.00233-25)
Supplement: File S1 — Filtered MS results of bacterial protein contents. [file msphere.00233-25-s0001.xlsx]

## Sheet: Surface fraction
T: Protein IDs	T: Fasta headers	N: LFQ intensity Surface_1	N: LFQ intensity Surface_2	N: LFQ intensity Surface_3	N: Peptides	N: Razor + unique peptides	N: Unique peptides	N: Sequence coverage [%]	N: Unique + razor sequence coverage [%]	N: Unique sequence coverage [%]	N: Mol. weight [kDa]	N: Q-value	N: Score	N: Intensity	N: MS/MS count
tr|A0A0D6HDF3|A0A0D6HDF3_ALCXX	tr|A0A0D6HDF3|A0A0D6HDF3_ALCXX Flagellin GN=fliC_1 PE=3 SV=1	489040000	515170000	455350000	47	47	38	77.3	77.3	67.5	60.234	0	323.31	623700000000	2848
tr|A0A0D6IKY6|A0A0D6IKY6_ALCXX	tr|A0A0D6IKY6|A0A0D6IKY6_ALCXX Chaperonin GroEL GN=groL_2 PE=3 SV=1	257440000	271890000	267810000	39	39	37	75.1	75.1	73.3	57.451	0	323.31	141750000000	1296
tr|A0A0D6IW09|A0A0D6IW09_ALCXX;tr|A0A0D6IVR1|A0A0D6IVR1_ALCXX	tr|A0A0D6IW09|A0A0D6IW09_ALCXX Elongation factor Tu GN=tufA_2 PE=3 SV=1;tr|A0A0D6IVR1|A0A0D6IVR1_ALCXX Elongation factor Tu GN=tufA_1 PE=3 SV=1	224250000	174970000	236310000	27	27	27	77.3	77.3	77.3	42.876	0	323.31	71140000000	961
tr|A0A0D6IG87|A0A0D6IG87_ALCXX	tr|A0A0D6IG87|A0A0D6IG87_ALCXX Carbamoyl-phosphate synthase small chain GN=carA PE=3 SV=1	132270000	165330000	207740000	11	11	11	44.5	44.5	44.5	41.251	0	61.757	16553000000	74
tr|A0A0D6GRI8|A0A0D6GRI8_ALCXX	tr|A0A0D6GRI8|A0A0D6GRI8_ALCXX OmpA family protein GN=psaB PE=4 SV=1	134440000	179710000	175450000	12	12	12	65	65	65	21.484	0	323.31	36708000000	206
tr|A0A0D6IL11|A0A0D6IL11_ALCXX	tr|A0A0D6IL11|A0A0D6IL11_ALCXX Co-chaperonin GroES GN=groS_2 PE=3 SV=1	179660000	115550000	180260000	12	12	10	63.2	63.2	63.2	10.162	0	273.04	24672000000	167
tr|A0A0A5J9Q2|A0A0A5J9Q2_ALCXX	tr|A0A0A5J9Q2|A0A0A5J9Q2_ALCXX DNA-binding protein HU GN=hupB PE=3 SV=1	85009000	98167000	115100000	5	5	5	45.6	45.6	45.6	9.4029	0	238.06	10518000000	97
tr|A0A0A5J8B6|A0A0A5J8B6_ALCXX	tr|A0A0A5J8B6|A0A0A5J8B6_ALCXX 30S ribosomal protein S1 GN=rpsA PE=3 SV=1	79211000	90971000	109690000	30	30	30	48.6	48.6	48.6	62.276	0	323.31	27172000000	490
tr|A0A0D6GLZ9|A0A0D6GLZ9_ALCXX	tr|A0A0D6GLZ9|A0A0D6GLZ9_ALCXX Malate dehydrogenase GN=mdh_2 PE=3 SV=1	96151000	86050000	94216000	23	23	23	69.6	69.6	69.6	35.438	0	323.31	11811000000	244
tr|A0A0D6I4V3|A0A0D6I4V3_ALCXX	tr|A0A0D6I4V3|A0A0D6I4V3_ALCXX Branched-chain amino acid ABC transporter substrate-binding protein GN=braC_8 PE=4 SV=1	87623000	83663000	81750000	29	29	29	78.2	78.2	78.2	40.707	0	323.31	30246000000	532
tr|A0A0D6FVC9|A0A0D6FVC9_ALCXX	tr|A0A0D6FVC9|A0A0D6FVC9_ALCXX 50S ribosomal protein L13 GN=rplM PE=3 SV=1	63532000	85494000	101200000	7	7	7	58.5	58.5	58.5	16.026	0	62.188	10923000000	198
tr|A0A0D6FUK9|A0A0D6FUK9_ALCXX	tr|A0A0D6FUK9|A0A0D6FUK9_ALCXX Histone H1-like DNA-binding protein GN=ERS451415_00646 PE=3 SV=1	68331000	86920000	77042000	3	3	3	15.2	15.2	15.2	20.894	0	110.85	9787600000	81
tr|A0A0D6IV27|A0A0D6IV27_ALCXX	tr|A0A0D6IV27|A0A0D6IV27_ALCXX DUF4148 domain-containing protein GN=ERS451415_06076 PE=4 SV=1	90906000	74839000	56461000	6	6	6	76.7	76.7	76.7	13.41	0	323.31	21925000000	148
tr|A0A0D6IVQ2|A0A0D6IVQ2_ALCXX	tr|A0A0D6IVQ2|A0A0D6IVQ2_ALCXX 50S ribosomal protein L4 GN=rplD PE=3 SV=1	72332000	73660000	72317000	11	11	11	59.5	59.5	59.5	22.723	0	323.31	18836000000	232
tr|A0A0A5JDI7|A0A0A5JDI7_ALCXX	tr|A0A0A5JDI7|A0A0A5JDI7_ALCXX Cold-shock protein GN=A7J67_18645 PE=4 SV=1	85845000	74256000	57829000	4	4	4	55.2	55.2	55.2	7.2921	0	323.31	18084000000	117
tr|A0A0A5JHM5|A0A0A5JHM5_ALCXX	tr|A0A0A5JHM5|A0A0A5JHM5_ALCXX 30S ribosomal protein S19 GN=rpsS PE=3 SV=1	69308000	63971000	79448000	5	5	5	38.5	38.5	38.5	10.161	0	239.32	9689100000	80
tr|A0A0A5JCC3|A0A0A5JCC3_ALCXX	tr|A0A0A5JCC3|A0A0A5JCC3_ALCXX 30S ribosomal protein S11 GN=rpsK PE=3 SV=1	66307000	69225000	75629000	7	7	7	54.1	54.1	54.1	13.973	0	101.7	8510800000	104
tr|A0A0A5JII9|A0A0A5JII9_ALCXX	tr|A0A0A5JII9|A0A0A5JII9_ALCXX 30S ribosomal protein S12 GN=rpsL PE=3 SV=1	65707000	64539000	78661000	7	7	7	47.2	47.2	47.2	13.958	0	309.99	11966000000	106
tr|A0A0A5JL48|A0A0A5JL48_ALCXX	tr|A0A0A5JL48|A0A0A5JL48_ALCXX Alkyl hydroperoxide reductase C GN=AL504_12335 PE=4 SV=1	92126000	62727000	53397000	14	14	14	86.3	86.3	86.3	20.172	0	323.31	18585000000	228
tr|A0A0D6IWC6|A0A0D6IWC6_ALCXX	tr|A0A0D6IWC6|A0A0D6IWC6_ALCXX 50S ribosomal protein L2 GN=rplB PE=3 SV=1	73336000	70491000	64161000	17	17	17	60.4	60.4	60.4	30.299	0	323.31	25032000000	463
tr|A0A0D6FM70|A0A0D6FM70_ALCXX	tr|A0A0D6FM70|A0A0D6FM70_ALCXX ATP synthase subunit alpha GN=atpA PE=3 SV=1	67406000	67986000	66217000	31	31	31	49.9	49.9	49.9	55.376	0	323.31	35191000000	514
tr|A0A0D6FMC4|A0A0D6FMC4_ALCXX	tr|A0A0D6FMC4|A0A0D6FMC4_ALCXX ATP synthase subunit beta GN=atpD PE=3 SV=1	66122000	60562000	70200000	30	30	30	78.1	78.1	78.1	50.574	0	323.31	32620000000	611
tr|A0A0D6IVH5|A0A0D6IVH5_ALCXX	tr|A0A0D6IVH5|A0A0D6IVH5_ALCXX 50S ribosomal protein L6 GN=rplF PE=3 SV=1	60708000	77025000	58493000	11	11	11	57.1	57.1	57.1	19.112	0	308.58	15989000000	154
tr|A0A0D6FW36|A0A0D6FW36_ALCXX	tr|A0A0D6FW36|A0A0D6FW36_ALCXX Nicotinate-nucleotide diphosphorylase (carboxylating) GN=nadC PE=3 SV=1	68623000	63531000	62730000	12	12	12	58.9	58.9	58.9	30.459	0	323.31	33392000000	309
tr|A0A0D6GLJ4|A0A0D6GLJ4_ALCXX	tr|A0A0D6GLJ4|A0A0D6GLJ4_ALCXX Acyl carrier protein GN=acpP PE=3 SV=1	57620000	67009000	65270000	4	4	4	48.1	48.1	48.1	8.8757	0	82.178	7614400000	54
tr|A0A0D6IWH2|A0A0D6IWH2_ALCXX	tr|A0A0D6IWH2|A0A0D6IWH2_ALCXX 50S ribosomal protein L1 GN=rplA PE=3 SV=1	63725000	64482000	61236000	15	15	15	66.5	66.5	66.5	24.024	0	255.11	14081000000	239
tr|A0A0D6GTD0|A0A0D6GTD0_ALCXX	tr|A0A0D6GTD0|A0A0D6GTD0_ALCXX 50S ribosomal protein L9 GN=rplI PE=3 SV=1	66488000	56389000	59477000	10	10	10	49.7	49.7	49.7	16.407	0	323.31	13828000000	148
tr|A0A0D6HD89|A0A0D6HD89_ALCXX	tr|A0A0D6HD89|A0A0D6HD89_ALCXX Elongation factor Ts GN=tsf PE=3 SV=1	62819000	54719000	62079000	26	26	26	74.7	74.7	74.7	30.743	0	323.31	16000000000	336
tr|A0A0D6IWM1|A0A0D6IWM1_ALCXX	tr|A0A0D6IWM1|A0A0D6IWM1_ALCXX 50S ribosomal protein L10 GN=rplJ PE=3 SV=1	44591000	65096000	69204000	12	12	12	71.8	71.8	71.8	18.469	0	241.08	11225000000	177
tr|A0A0A5JIL7|A0A0A5JIL7_ALCXX	tr|A0A0A5JIL7|A0A0A5JIL7_ALCXX 30S ribosomal protein S8 GN=rpsH PE=3 SV=1	47297000	70346000	52036000	9	9	9	77.9	77.9	77.9	14.273	0	69.209	8631600000	140
tr|A0A0D6ILZ5|A0A0D6ILZ5_ALCXX	tr|A0A0D6ILZ5|A0A0D6ILZ5_ALCXX 50S ribosomal protein L25 GN=rplY PE=3 SV=1	66055000	63043000	36991000	13	13	13	66.2	66.2	66.2	21.729	0	309.06	13414000000	228
tr|A0A0D6IW68|A0A0D6IW68_ALCXX	tr|A0A0D6IW68|A0A0D6IW68_ALCXX 30S ribosomal protein S3 GN=rpsC PE=3 SV=1	62021000	47782000	54639000	14	14	14	51.3	51.3	51.3	29.4	0	323.31	11443000000	168
tr|A0A0A5JIK2|A0A0A5JIK2_ALCXX	tr|A0A0A5JIK2|A0A0A5JIK2_ALCXX 50S ribosomal protein L16 GN=rplP PE=3 SV=1	58778000	50936000	50997000	5	5	5	43.5	43.5	43.5	15.523	0	92.674	7668500000	71
tr|A0A0A5JC94|A0A0A5JC94_ALCXX	tr|A0A0A5JC94|A0A0A5JC94_ALCXX 30S ribosomal protein S10 GN=rpsJ PE=3 SV=1	46289000	55360000	58561000	6	6	6	38.8	38.8	38.8	11.807	0	106.1	9488100000	113
tr|A0A0D6IWA1|A0A0D6IWA1_ALCXX	tr|A0A0D6IWA1|A0A0D6IWA1_ALCXX Elongation factor G GN=fusA_2 PE=3 SV=1	60230000	49114000	49325000	34	34	27	64.7	64.7	54.1	77.188	0	323.31	19775000000	497
tr|A0A0D6GMM3|A0A0D6GMM3_ALCXX	tr|A0A0D6GMM3|A0A0D6GMM3_ALCXX Dihydrolipoyllysine-residue succinyltransferase component of 2-oxoglutarate dehydrogenase complex GN=sucB_1 PE=3 SV=1	52568000	50030000	55150000	21	21	21	52.2	52.2	52.2	42.583	0	231.45	19508000000	250
tr|A0A0A5JHN7|A0A0A5JHN7_ALCXX	tr|A0A0A5JHN7|A0A0A5JHN7_ALCXX 50S ribosomal protein L24 GN=rplX PE=3 SV=1	60127000	54725000	40789000	9	9	9	67	67	67	11.402	0	296.06	12726000000	129
tr|A0A0D6IVE0|A0A0D6IVE0_ALCXX	tr|A0A0D6IVE0|A0A0D6IVE0_ALCXX 30S ribosomal protein S4 GN=rpsD PE=3 SV=1	59520000	51330000	42232000	14	14	14	56.5	56.5	56.5	23.38	0	323.31	9139700000	173
tr|A0A0D6IVG0|A0A0D6IVG0_ALCXX	tr|A0A0D6IVG0|A0A0D6IVG0_ALCXX 50S ribosomal protein L15 GN=rplO PE=3 SV=1	38752000	54608000	54289000	7	7	7	55.5	55.5	55.5	15.278	0	79.361	11846000000	111
tr|A0A7T2RJE8|A0A7T2RJE8_ALCXX	tr|A0A7T2RJE8|A0A7T2RJE8_ALCXX Type I secretion C-terminal target domain-containing protein GN=I6G72_26660 PE=4 SV=1	47569000	48477000	51110000	25	25	25	79.7	79.7	79.7	37.683	0	323.31	136980000000	656
tr|A0A0D6GS49|A0A0D6GS49_ALCXX	tr|A0A0D6GS49|A0A0D6GS49_ALCXX Electron transfer flavoprotein small subunit GN=etfB PE=3 SV=1	45170000	46313000	53308000	16	16	16	64.3	64.3	64.3	26.821	0	323.31	11939000000	228
tr|A0A0D6IVQ3|A0A0D6IVQ3_ALCXX	tr|A0A0D6IVQ3|A0A0D6IVQ3_ALCXX 30S ribosomal protein S7 GN=rpsG PE=3 SV=1	45012000	51506000	47343000	15	15	15	62.2	62.2	62.2	17.667	0	147.24	15990000000	196
tr|A0A0D6HEX0|A0A0D6HEX0_ALCXX	tr|A0A0D6HEX0|A0A0D6HEX0_ALCXX 30S ribosomal protein S2 GN=rpsB PE=3 SV=1	50360000	48675000	43930000	15	15	15	61.4	61.4	61.4	27.438	0	147.86	12431000000	199
tr|A0A0D6HES0|A0A0D6HES0_ALCXX	tr|A0A0D6HES0|A0A0D6HES0_ALCXX Flagellar hook-associated protein 1 GN=flgK PE=3 SV=1	54167000	47830000	40825000	22	22	22	61.5	61.5	61.5	58.721	0	323.31	17546000000	269
tr|A0A0D6HF24|A0A0D6HF24_ALCXX	tr|A0A0D6HF24|A0A0D6HF24_ALCXX OmpH family outer membrane protein GN=skp PE=3 SV=1	44205000	53544000	42121000	16	16	16	41.4	41.4	41.4	20.976	0	248.46	11693000000	153
tr|A0A0D6GBW2|A0A0D6GBW2_ALCXX	tr|A0A0D6GBW2|A0A0D6GBW2_ALCXX Chaperone protein DnaK GN=dnaK_1 PE=2 SV=1	48751000	50468000	40405000	50	50	50	70.8	70.8	70.8	69.444	0	323.31	21154000000	652
tr|A0A0D6FUY4|A0A0D6FUY4_ALCXX	tr|A0A0D6FUY4|A0A0D6FUY4_ALCXX 30S ribosomal protein S9 GN=rpsI PE=3 SV=1	42536000	43233000	48532000	8	8	8	59.2	59.2	59.2	14.54	0	181.33	9261700000	191
tr|A0A0A5JFX5|A0A0A5JFX5_ALCXX	tr|A0A0A5JFX5|A0A0A5JFX5_ALCXX 50S ribosomal protein L29 GN=rpmC PE=3 SV=1	51018000	41558000	39429000	4	4	4	44.4	44.4	44.4	7.0982	0	125.81	6425400000	41
tr|A0A0A5L754|A0A0A5L754_ALCXX	tr|A0A0A5L754|A0A0A5L754_ALCXX RNA polymerase-binding transcription factor DksA GN=dksA PE=3 SV=1	47212000	38291000	46401000	10	10	10	68.8	68.8	68.8	17.634	0	323.31	8317800000	107
tr|A0A0D6IVN8|A0A0D6IVN8_ALCXX	tr|A0A0D6IVN8|A0A0D6IVN8_ALCXX 50S ribosomal protein L23 GN=rplW PE=3 SV=1	44256000	40106000	45872000	8	8	8	63.3	63.3	63.3	11.176	0	323.31	12193000000	186
tr|A0A0A5JC98|A0A0A5JC98_ALCXX	tr|A0A0A5JC98|A0A0A5JC98_ALCXX 50S ribosomal protein L22 GN=rplV PE=3 SV=1	43612000	40215000	45851000	7	7	7	50.5	50.5	50.5	11.824	0	323.31	8991400000	112
tr|A0A0D6ITI8|A0A0D6ITI8_ALCXX	tr|A0A0D6ITI8|A0A0D6ITI8_ALCXX 50S ribosomal protein L21 GN=rplU PE=3 SV=1	37345000	47420000	43149000	4	4	4	46.6	46.6	46.6	11.539	0	22.664	5257100000	55
tr|A0A0D6G817|A0A0D6G817_ALCXX	tr|A0A0D6G817|A0A0D6G817_ALCXX Phasin (PHA-granule associated protein) GN=phaP PE=4 SV=1	46774000	42631000	38106000	10	10	10	71.9	71.9	71.9	19.981	0	323.31	11465000000	159
tr|A0A0D6IEE7|A0A0D6IEE7_ALCXX	tr|A0A0D6IEE7|A0A0D6IEE7_ALCXX Bacterial DNA-binding protein GN=BIZ92_22395 PE=3 SV=1	32989000	62076000	31973000	8	8	8	37.5	37.5	37.5	15.836	0	323.31	7115700000	139
tr|A0A0D6GJR8|A0A0D6GJR8_ALCXX	tr|A0A0D6GJR8|A0A0D6GJR8_ALCXX ABC transporter substrate-binding protein GN=braC_4 PE=4 SV=1	40764000	38800000	40485000	18	18	17	57.4	57.4	55.6	40.384	0	323.31	10284000000	231
tr|A0A0A5J9A1|A0A0A5J9A1_ALCXX	tr|A0A0A5J9A1|A0A0A5J9A1_ALCXX 30S ribosomal protein S21 GN=rpsU PE=3 SV=1	42915000	49956000	25893000	7	7	7	57.1	57.1	57.1	8.5349	0	75.239	7221200000	100
tr|A0A0D6IP23|A0A0D6IP23_ALCXX	tr|A0A0D6IP23|A0A0D6IP23_ALCXX Chaperone protein HtpG GN=htpG PE=3 SV=1	33503000	39569000	45534000	37	37	37	64.5	64.5	64.5	70.826	0	323.31	10825000000	278
tr|A0A0D6IWT2|A0A0D6IWT2_ALCXX	tr|A0A0D6IWT2|A0A0D6IWT2_ALCXX 50S ribosomal protein L5 GN=rplE PE=3 SV=1	35143000	43432000	39012000	15	15	15	61.5	61.5	61.5	20.027	0	123.01	9729800000	227
tr|A0A0D6H188|A0A0D6H188_ALCXX	tr|A0A0D6H188|A0A0D6H188_ALCXX 30S ribosomal protein S16 GN=rpsP PE=3 SV=1	39686000	40431000	37000000	4	4	4	53.5	53.5	53.5	9.5888	0	199.75	5669500000	66
tr|A0A0D6HZU7|A0A0D6HZU7_ALCXX	tr|A0A0D6HZU7|A0A0D6HZU7_ALCXX Chaperonin GroEL GN=groL_1 PE=3 SV=1	44352000	32957000	39438000	33	31	31	60.4	56.7	56.7	56.99	0	323.31	21730000000	403
tr|A0A0D6FYA9|A0A0D6FYA9_ALCXX	tr|A0A0D6FYA9|A0A0D6FYA9_ALCXX Peptidoglycan-associated protein GN=pal PE=3 SV=1	41561000	40661000	34309000	12	12	12	68.1	68.1	68.1	17.948	0	323.31	9736000000	206
tr|A0A0D6GXN2|A0A0D6GXN2_ALCXX	tr|A0A0D6GXN2|A0A0D6GXN2_ALCXX Cytochrome c GN=ERS451415_01799 PE=4 SV=1	43603000	34618000	36786000	10	10	10	60.5	60.5	60.5	16.077	0	209.72	9365300000	130
tr|A0A0D6IW89|A0A0D6IW89_ALCXX	tr|A0A0D6IW89|A0A0D6IW89_ALCXX 50S ribosomal protein L3 GN=rplC PE=3 SV=1	36487000	39127000	36225000	7	7	7	34.1	34.1	34.1	23.992	0	56.66	9261900000	158
tr|A0A0D6G2V6|A0A0D6G2V6_ALCXX	tr|A0A0D6G2V6|A0A0D6G2V6_ALCXX Argininosuccinate lyase GN=ERS369984_03750 PE=3 SV=1	36455000	38666000	36091000	16	16	16	62.4	62.4	62.4	34.466	0	157.12	13094000000	209
tr|A0A0D6GUR3|A0A0D6GUR3_ALCXX	tr|A0A0D6GUR3|A0A0D6GUR3_ALCXX 30S ribosomal protein S6 GN=rpsF PE=3 SV=1	44388000	30344000	35614000	10	10	10	79	79	79	14.102	0	232.11	8009400000	143
tr|A0A0D6IWR1|A0A0D6IWR1_ALCXX	tr|A0A0D6IWR1|A0A0D6IWR1_ALCXX 30S ribosomal protein S5 GN=rpsE PE=3 SV=1	33692000	37424000	38286000	7	7	7	46.8	46.8	46.8	17.992	0	323.31	9098300000	140
tr|A0A0D6IVF6|A0A0D6IVF6_ALCXX	tr|A0A0D6IVF6|A0A0D6IVF6_ALCXX 50S ribosomal protein L18 GN=rplR PE=3 SV=1	37559000	37599000	33278000	3	3	3	33.1	33.1	33.1	13.194	0	323.31	6915000000	102
tr|A0A0D6GL21|A0A0D6GL21_ALCXX	tr|A0A0D6GL21|A0A0D6GL21_ALCXX 50S ribosomal protein L32 GN=rpmF PE=3 SV=1	33361000	33299000	39286000	2	2	2	53.3	53.3	53.3	6.8237	0	30.065	3316600000	46
tr|A0A0D6IHY0|A0A0D6IHY0_ALCXX	tr|A0A0D6IHY0|A0A0D6IHY0_ALCXX Bacterial protein of uncharacterized function (DUF883) GN=elaB PE=3 SV=1	24809000	23873000	54854000	3	3	3	36.2	36.2	36.2	11.495	0	323.31	4496800000	47
tr|A0A0D6GQF1|A0A0D6GQF1_ALCXX	tr|A0A0D6GQF1|A0A0D6GQF1_ALCXX Electron transfer flavoprotein large subunit GN=etfA PE=3 SV=1	29249000	40334000	32570000	13	13	13	55.3	55.3	55.3	30.842	0	292.75	9102800000	173
tr|A0A0D6IVY8|A0A0D6IVY8_ALCXX	tr|A0A0D6IVY8|A0A0D6IVY8_ALCXX 50S ribosomal protein L17 GN=rplQ PE=3 SV=1	27688000	38996000	32430000	7	7	7	30.8	30.8	30.8	14.69	0	58.591	7286700000	123
tr|A0A0A5JFY3|A0A0A5JFY3_ALCXX	tr|A0A0A5JFY3|A0A0A5JFY3_ALCXX 50S ribosomal protein L14 GN=rplN PE=3 SV=1	33988000	29527000	35263000	10	10	10	61.5	61.5	61.5	13.275	0	222.23	8224800000	126
tr|A0A0A5JHP8|A0A0A5JHP8_ALCXX	tr|A0A0A5JHP8|A0A0A5JHP8_ALCXX 30S ribosomal protein S13 GN=rpsM PE=3 SV=1	31989000	35759000	29939000	14	14	14	46.3	46.3	46.3	13.629	0	323.31	12353000000	187
tr|A0A0D6ITF3|A0A0D6ITF3_ALCXX	tr|A0A0D6ITF3|A0A0D6ITF3_ALCXX D-methionine-binding lipoprotein metQ GN=metQ_7 PE=3 SV=1	25432000	38014000	31126000	21	21	21	67.9	67.9	67.9	28.424	0	206.09	7375100000	175
tr|A0A0D6GTD5|A0A0D6GTD5_ALCXX	tr|A0A0D6GTD5|A0A0D6GTD5_ALCXX 50S ribosomal protein L31 type B GN=rpmE2 PE=3 SV=1	27118000	29272000	37418000	4	4	4	53.4	53.4	53.4	9.9621	0	123.37	5031200000	104
tr|A0A0D6GWH5|A0A0D6GWH5_ALCXX	tr|A0A0D6GWH5|A0A0D6GWH5_ALCXX Succinate--CoA ligase [ADP-forming] subunit beta GN=sucC PE=3 SV=1	35240000	28193000	28630000	21	21	21	71.2	71.2	71.2	41.26	0	323.31	14076000000	386
tr|A0A0D6HZU6|A0A0D6HZU6_ALCXX	tr|A0A0D6HZU6|A0A0D6HZU6_ALCXX Co-chaperonin GroES GN=groS_1 PE=3 SV=1	27413000	31871000	31875000	11	9	9	69.5	69.5	69.5	11.64	0	288.03	5306100000	90
tr|A0A0D6FUI3|A0A0D6FUI3_ALCXX	tr|A0A0D6FUI3|A0A0D6FUI3_ALCXX Biotin carboxyl carrier protein of acetyl-CoA carboxylase GN=accB_2 PE=4 SV=1	33631000	30746000	25764000	7	7	7	77.8	77.8	77.8	15.976	0	265.31	6818700000	110
tr|A0A0D6HBL0|A0A0D6HBL0_ALCXX	tr|A0A0D6HBL0|A0A0D6HBL0_ALCXX Pyruvate dehydrogenase E1 component GN=aceE_3 PE=4 SV=1	31588000	27659000	29781000	45	45	45	46	46	46	100.77	0	323.31	13551000000	405
tr|A0A0D6HNW5|A0A0D6HNW5_ALCXX	tr|A0A0D6HNW5|A0A0D6HNW5_ALCXX Isocitrate dehydrogenase [NADP] GN=icd_2 PE=3 SV=1	27522000	32075000	29285000	41	41	41	66.3	66.3	66.3	79.957	0	323.31	13028000000	429
tr|A0A0A5J9K3|A0A0A5J9K3_ALCXX	tr|A0A0A5J9K3|A0A0A5J9K3_ALCXX Succinate--CoA ligase [ADP-forming] subunit alpha GN=sucD PE=3 SV=1	26549000	28952000	33321000	10	10	10	33.4	33.4	33.4	30.622	0	215.78	8966800000	180
tr|A0A0D6IVY7|A0A0D6IVY7_ALCXX	tr|A0A0D6IVY7|A0A0D6IVY7_ALCXX 50S ribosomal protein L7/L12 GN=rplL PE=3 SV=1	28553000	35095000	24428000	8	8	8	47.6	47.6	47.6	12.684	0	29.274	4742300000	64
tr|A0A0D6GSX5|A0A0D6GSX5_ALCXX	tr|A0A0D6GSX5|A0A0D6GSX5_ALCXX Translation initiation factor IF-2 GN=infB PE=3 SV=1	28969000	29637000	29358000	44	44	44	50.7	50.7	50.7	107.19	0	323.31	9441400000	333
tr|A0A0D6IXA1|A0A0D6IXA1_ALCXX	tr|A0A0D6IXA1|A0A0D6IXA1_ALCXX 50S ribosomal protein L11 GN=rplK PE=3 SV=1	34588000	27062000	24626000	7	7	7	52.4	52.4	52.4	14.795	0	29.435	4362100000	76
tr|A0A0D6FN26|A0A0D6FN26_ALCXX	tr|A0A0D6FN26|A0A0D6FN26_ALCXX ATP synthase subunit b GN=atpF PE=3 SV=1	32072000	29150000	24922000	9	9	9	49.4	49.4	49.4	17.302	0	169.24	8703000000	108
tr|A0A0D6H241|A0A0D6H241_ALCXX	tr|A0A0D6H241|A0A0D6H241_ALCXX Nucleoside diphosphate kinase GN=ndk PE=3 SV=1	21819000	24549000	39407000	5	5	5	52.5	52.5	52.5	15.381	0	26.596	5328400000	66
tr|A0A0D6I953|A0A0D6I953_ALCXX	tr|A0A0D6I953|A0A0D6I953_ALCXX Aconitate hydratase GN=citB_1 PE=3 SV=1	24384000	27750000	33423000	29	29	29	42.8	42.8	42.8	97.868	0	323.31	8290400000	260
tr|A0A0D6HDA7|A0A0D6HDA7_ALCXX	tr|A0A0D6HDA7|A0A0D6HDA7_ALCXX Acetyltransferase component of pyruvate dehydrogenase complex GN=aceF PE=3 SV=1	30431000	25472000	27302000	16	15	15	44.5	43.1	43.1	57.204	0	290.4	4783300000	108
tr|A0A0D6GP20|A0A0D6GP20_ALCXX	tr|A0A0D6GP20|A0A0D6GP20_ALCXX Citrate synthase GN=gltA PE=3 SV=1	30578000	22669000	29190000	17	17	17	44.7	44.7	44.7	48.686	0	252.66	9115200000	182
tr|A0A0D6IX87|A0A0D6IX87_ALCXX	tr|A0A0D6IX87|A0A0D6IX87_ALCXX DNA-directed RNA polymerase subunit beta GN=rpoB PE=3 SV=1	23796000	23287000	34444000	64	64	64	50.4	50.4	50.4	153.24	0	323.31	15882000000	567
tr|A0A0A5J983|A0A0A5J983_ALCXX	tr|A0A0A5J983|A0A0A5J983_ALCXX 50S ribosomal protein L19 GN=rplS PE=3 SV=1	32533000	25473000	22354000	7	7	7	61.1	61.1	61.1	13.915	0	67.101	5303200000	111
tr|A0A0D6FMB5|A0A0D6FMB5_ALCXX	tr|A0A0D6FMB5|A0A0D6FMB5_ALCXX ATP synthase gamma chain GN=atpG PE=3 SV=1	20039000	33346000	26781000	16	16	16	65.8	65.8	65.8	33.112	0	323.31	6046500000	166
tr|A0A0A5JCE2|A0A0A5JCE2_ALCXX	tr|A0A0A5JCE2|A0A0A5JCE2_ALCXX 50S ribosomal protein L28 GN=rpmB PE=3 SV=1	26693000	26921000	26250000	6	6	6	59	59	59	8.8772	0	116.52	3572100000	77
tr|A0A0D6GIT2|A0A0D6GIT2_ALCXX	tr|A0A0D6GIT2|A0A0D6GIT2_ALCXX Peptidylprolyl isomerase GN=cbf2 PE=4 SV=1	27529000	26570000	24553000	11	11	11	45.7	45.7	45.7	28.747	0	323.31	6723700000	134
tr|A0A0A5JEH3|A0A0A5JEH3_ALCXX	tr|A0A0A5JEH3|A0A0A5JEH3_ALCXX 30S ribosomal protein S15 GN=rpsO PE=3 SV=1	22319000	26704000	28676000	4	4	4	41.6	41.6	41.6	10.254	0	255.46	4603700000	82
tr|A0A0D6FF55|A0A0D6FF55_ALCXX	tr|A0A0D6FF55|A0A0D6FF55_ALCXX Acetyl-CoA C-acetyltransferase GN=thlA_1 PE=3 SV=1	22660000	29310000	24063000	20	20	20	65.9	65.9	65.9	40.921	0	272.76	8501700000	196
tr|A0A0D6HJX2|A0A0D6HJX2_ALCXX	tr|A0A0D6HJX2|A0A0D6HJX2_ALCXX Maltodextrin-binding protein mdxE GN=mdxE PE=3 SV=1	25882000	25002000	24103000	26	26	26	56.8	56.8	56.8	47.483	0	323.31	15836000000	347
tr|A0A0D6GAL3|A0A0D6GAL3_ALCXX	tr|A0A0D6GAL3|A0A0D6GAL3_ALCXX HU family DNA-binding protein GN=hupA PE=3 SV=1	14896000	24542000	34041000	3	3	3	31.1	31.1	31.1	10.676	0	7.5487	2627100000	28
tr|A0A0D6FYE5|A0A0D6FYE5_ALCXX	tr|A0A0D6FYE5|A0A0D6FYE5_ALCXX Tol-Pal system protein TolB GN=tolB PE=3 SV=1	24012000	25909000	23552000	22	22	22	63.9	63.9	63.9	47.164	0	323.31	6767700000	187
tr|A0A0D6HFP0|A0A0D6HFP0_ALCXX	tr|A0A0D6HFP0|A0A0D6HFP0_ALCXX Glutamate dehydrogenase GN=gdhA_1 PE=3 SV=1	26134000	21605000	25526000	16	16	16	47.6	47.6	47.6	46.312	0	253.57	16509000000	258
tr|A0A0D6GPJ0|A0A0D6GPJ0_ALCXX	tr|A0A0D6GPJ0|A0A0D6GPJ0_ALCXX Oxoglutarate dehydrogenase (succinyl-transferring) GN=sucA PE=3 SV=1	24369000	23444000	25150000	38	38	38	44.5	44.5	44.5	106.2	0	323.31	15052000000	369
tr|A0A0A5JE02|A0A0A5JE02_ALCXX	tr|A0A0A5JE02|A0A0A5JE02_ALCXX 50S ribosomal protein L33 GN=rpmG PE=3 SV=1	22023000	32964000	17461000	2	2	2	30.9	30.9	30.9	6.4376	0	102.74	2625800000	23
tr|A0A0D6GJF1|A0A0D6GJF1_ALCXX	tr|A0A0D6GJF1|A0A0D6GJF1_ALCXX Chromosome partition protein Smc GN=smc PE=3 SV=1	23275000	22778000	23809000	23	23	23	27.2	27.2	27.2	130.76	0	323.31	1767400000	92
tr|A0A0D6IWF6|A0A0D6IWF6_ALCXX	tr|A0A0D6IWF6|A0A0D6IWF6_ALCXX DNA-directed RNA polymerase subunit beta GN=rpoC PE=3 SV=1	20601000	23620000	24816000	81	81	81	61.2	61.2	61.2	156.23	0	323.31	18495000000	580
tr|A0A0D6I0S2|A0A0D6I0S2_ALCXX	tr|A0A0D6I0S2|A0A0D6I0S2_ALCXX Trigger factor GN=tig PE=3 SV=1	23272000	20581000	22314000	29	29	29	69.3	69.3	69.3	47.699	0	323.31	11466000000	344
tr|A0A0D6G028|A0A0D6G028_ALCXX	tr|A0A0D6G028|A0A0D6G028_ALCXX Lipoprotein GN=metQ_3 PE=3 SV=1	20936000	21140000	23549000	8	8	8	32.1	32.1	32.1	28.537	0	73.942	4787700000	101
tr|A0A0D6FYJ2|A0A0D6FYJ2_ALCXX	tr|A0A0D6FYJ2|A0A0D6FYJ2_ALCXX 4-hydroxyphenylpyruvate dioxygenase GN=hpd PE=3 SV=1	23180000	24641000	17762000	17	17	17	53.8	53.8	53.8	41.358	0	207.04	4139900000	133
tr|A0A0D6FW23|A0A0D6FW23_ALCXX;tr|A0A0D6IN77|A0A0D6IN77_ALCXX;tr|A0A7T2RF21|A0A7T2RF21_ALCXX	tr|A0A0D6FW23|A0A0D6FW23_ALCXX Argininosuccinate lyase GN=ERS451415_00710 PE=3 SV=1	18832000	27701000	18732000	12	12	12	70.1	70.1	70.1	33.899	0	323.31	4587400000	84
tr|A0A0D6GET6|A0A0D6GET6_ALCXX	tr|A0A0D6GET6|A0A0D6GET6_ALCXX Ketol-acid reductoisomerase (NADP(+)) GN=ilvC PE=3 SV=1	20156000	22414000	22400000	18	18	18	68	68	68	36.367	0	323.31	9946800000	211
tr|A0A0D6HEM2|A0A0D6HEM2_ALCXX	tr|A0A0D6HEM2|A0A0D6HEM2_ALCXX Flagellar hook-associated protein 2 GN=fliD PE=3 SV=1	19350000	25832000	19603000	37	37	37	84.7	84.7	84.7	48.613	0	323.31	54575000000	728
tr|A0A0A5JHN0|A0A0A5JHN0_ALCXX	tr|A0A0A5JHN0|A0A0A5JHN0_ALCXX 30S ribosomal protein S17 GN=rpsQ PE=3 SV=1	23044000	21385000	20145000	5	5	5	36.6	36.6	36.6	10.663	0	323.31	5023100000	106
tr|A0A0D6IHI4|A0A0D6IHI4_ALCXX	tr|A0A0D6IHI4|A0A0D6IHI4_ALCXX Glyceraldehyde-3-phosphate dehydrogenase GN=gap1 PE=3 SV=1	20651000	20334000	23312000	24	24	24	70.8	70.8	70.8	36.165	0	323.31	7744000000	191
tr|A0A0D6GB69|A0A0D6GB69_ALCXX	tr|A0A0D6GB69|A0A0D6GB69_ALCXX Pyridoxamine 5-phosphate oxidase GN=ERS451415_01143 PE=4 SV=1	25847000	18792000	18836000	8	8	8	70.5	70.5	70.5	14.496	0	139.75	6064500000	126
tr|A0A109XYT8|A0A109XYT8_ALCXX	tr|A0A109XYT8|A0A109XYT8_ALCXX Peptidyl-prolyl cis-trans isomerase GN=AL504_27850 PE=3 SV=1	19374000	23094000	20053000	11	11	11	59.2	59.2	59.2	18.553	0	89.216	3747600000	93
tr|A0A0D6FU97|A0A0D6FU97_ALCXX	tr|A0A0D6FU97|A0A0D6FU97_ALCXX 2-aminoethylphosphonate ABC transporter substrate-binding protein GN=BIZ92_30520 PE=4 SV=1	23695000	16990000	21820000	21	21	21	57	57	57	39.647	0	323.31	4853700000	146
tr|A0A0A5J8N9|A0A0A5J8N9_ALCXX	tr|A0A0A5J8N9|A0A0A5J8N9_ALCXX 30S ribosomal protein S18 GN=rpsR PE=3 SV=1	21837000	21781000	18669000	5	5	5	44.4	44.4	44.4	10.669	0	50.235	4192400000	86
tr|A0A0D6IDV8|A0A0D6IDV8_ALCXX	tr|A0A0D6IDV8|A0A0D6IDV8_ALCXX ABC transporter substrate-binding protein GN=BIZ92_22605 PE=4 SV=1	20504000	21586000	19523000	19	19	19	55.7	55.7	55.7	33.329	0	323.31	8521300000	246
tr|A0A0D6GTK1|A0A0D6GTK1_ALCXX	tr|A0A0D6GTK1|A0A0D6GTK1_ALCXX Benzaldehyde dehydrogenase [NAD(+)] GN=xylC PE=4 SV=1	18320000	20500000	20925000	19	19	19	53.4	53.4	53.4	59.259	0	323.31	7679900000	184
tr|A0A0D6HXH0|A0A0D6HXH0_ALCXX	tr|A0A0D6HXH0|A0A0D6HXH0_ALCXX Inosine-5-monophosphate dehydrogenase GN=guaB PE=3 SV=1	19411000	19379000	20604000	27	27	27	62.6	62.6	62.6	51.769	0	180.47	5285600000	214
tr|A0A0D6HE69|A0A0D6HE69_ALCXX	tr|A0A0D6HE69|A0A0D6HE69_ALCXX Flagellar hook-associated protein FlgL GN=flgL PE=4 SV=1	19445000	19237000	19958000	18	18	18	70.4	70.4	70.4	43.959	0	323.31	13913000000	278
tr|A0A0D6HJI6|A0A0D6HJI6_ALCXX	tr|A0A0D6HJI6|A0A0D6HJI6_ALCXX DNA protection during starvation protein 2 GN=dps2 PE=3 SV=1	17377000	20090000	18818000	6	6	6	39.8	39.8	39.8	18.583	0	145.49	4441100000	79
tr|A0A0D6I4R6|A0A0D6I4R6_ALCXX	tr|A0A0D6I4R6|A0A0D6I4R6_ALCXX Chaperone protein ClpB GN=clpB PE=3 SV=1	18178000	18996000	18860000	47	47	47	64.3	64.3	64.3	96.561	0	323.31	9813300000	367
tr|A0A0D6GL72|A0A0D6GL72_ALCXX	tr|A0A0D6GL72|A0A0D6GL72_ALCXX Ribonuclease E GN=rne PE=3 SV=1	19487000	16739000	19441000	31	31	31	38.4	38.4	38.4	110.35	0	323.31	5956700000	209
tr|A0A0D6IU98|A0A0D6IU98_ALCXX	tr|A0A0D6IU98|A0A0D6IU98_ALCXX Adenosylhomocysteinase GN=ahcY PE=3 SV=1	17493000	17528000	20212000	27	27	27	49.8	49.8	49.8	51.76	0	323.31	12608000000	359
tr|A0A0D6I0Q7|A0A0D6I0Q7_ALCXX	tr|A0A0D6I0Q7|A0A0D6I0Q7_ALCXX Aminotransferase GN=tyrB PE=3 SV=1	22263000	13841000	18697000	23	23	23	68.4	68.4	68.4	43.078	0	216.97	6344900000	184
tr|A0A0D6I3L4|A0A0D6I3L4_ALCXX	tr|A0A0D6I3L4|A0A0D6I3L4_ALCXX Bifunctional protein PutA GN=putA PE=3 SV=1	16429000	17568000	19339000	43	43	43	43.4	43.4	43.4	136.47	0	323.31	8789200000	339
tr|A0A0D6I2C9|A0A0D6I2C9_ALCXX	tr|A0A0D6I2C9|A0A0D6I2C9_ALCXX 2,3,4,5-tetrahydropyridine-2,6-dicarboxylate N-succinyltransferase GN=dapD_2 PE=3 SV=1	18041000	18120000	15985000	13	13	13	48.7	48.7	48.7	29.449	0	231.75	5236800000	131
tr|A0A0D6FT61|A0A0D6FT61_ALCXX	tr|A0A0D6FT61|A0A0D6FT61_ALCXX Glutamate-1-semialdehyde 2,1-aminomutase GN=hemL PE=3 SV=1	13728000	17069000	20856000	11	11	11	36.9	36.9	36.9	44.548	0	120.52	2892000000	62
tr|A0A0D6FVB2|A0A0D6FVB2_ALCXX	tr|A0A0D6FVB2|A0A0D6FVB2_ALCXX Serine hydroxymethyltransferase GN=glyA2 PE=3 SV=1	16208000	14958000	19691000	14	14	14	42.5	42.5	42.5	44.908	0	199.31	5960900000	149
tr|A0A0D6FLY1|A0A0D6FLY1_ALCXX	tr|A0A0D6FLY1|A0A0D6FLY1_ALCXX ATP synthase subunit a GN=atpB PE=3 SV=1	18197000	5657900	26888000	2	2	2	14.3	14.3	14.3	32.106	0	41.315	2469100000	22
tr|A0A0D6H271|A0A0D6H271_ALCXX	tr|A0A0D6H271|A0A0D6H271_ALCXX Thioredoxin GN=trxA_1 PE=3 SV=1	22290000	13569000	14684000	5	5	5	63	63	63	11.465	0	73.894	3387500000	87
tr|A0A0A5JBT4|A0A0A5JBT4_ALCXX	tr|A0A0A5JBT4|A0A0A5JBT4_ALCXX Elongation factor P GN=efp PE=3 SV=1	16805000	16310000	17000000	12	12	12	48.4	48.4	48.4	21.028	0	112.19	3531000000	102
tr|A0A0D6FUM6|A0A0D6FUM6_ALCXX	tr|A0A0D6FUM6|A0A0D6FUM6_ALCXX Ribonucleoside-diphosphate reductase GN=nrdA PE=3 SV=1	15385000	16093000	18517000	34	34	34	41.2	41.2	41.2	107.76	0	323.31	5016300000	176
tr|A0A0A5L7N0|A0A0A5L7N0_ALCXX	tr|A0A0A5L7N0|A0A0A5L7N0_ALCXX 50S ribosomal protein L27 GN=rpmA PE=3 SV=1	16408000	14392000	18204000	4	4	4	53.5	53.5	53.5	9.0133	0	110.13	2678700000	63
tr|A0A0D6HJS3|A0A0D6HJS3_ALCXX	tr|A0A0D6HJS3|A0A0D6HJS3_ALCXX Branched-chain amino acid ABC transporter substrate-binding protein GN=braC_6 PE=3 SV=1	23395000	11178000	14330000	11	11	11	41.3	41.3	41.3	39.274	0	151.69	8014200000	198
tr|A0A0D6GVE5|A0A0D6GVE5_ALCXX	tr|A0A0D6GVE5|A0A0D6GVE5_ALCXX Inorganic pyrophosphatase GN=ppa PE=3 SV=1	19801000	16914000	11919000	8	8	8	42	42	42	19.951	0	86.056	5304700000	115
tr|A0A0D6FGZ5|A0A0D6FGZ5_ALCXX	tr|A0A0D6FGZ5|A0A0D6FGZ5_ALCXX Argininosuccinate lyase GN=ERS451415_00207 PE=3 SV=1	14835000	17217000	15949000	11	11	11	47.7	47.7	47.7	33.828	0	76.799	3048600000	96
tr|A0A0D6I0S5|A0A0D6I0S5_ALCXX	tr|A0A0D6I0S5|A0A0D6I0S5_ALCXX ATP-dependent Clp protease proteolytic subunit GN=clpP_1 PE=3 SV=1	14854000	19032000	13809000	8	8	8	33.6	33.6	33.6	23.642	0	103.25	3003900000	73
tr|A0A0D6GIK3|A0A0D6GIK3_ALCXX	tr|A0A0D6GIK3|A0A0D6GIK3_ALCXX Acriflavine resistance protein A GN=acrA_1 PE=3 SV=1	16170000	15955000	15024000	21	21	21	51.9	51.9	51.9	41.893	0	220.66	6255200000	193
tr|A0A0D6IVD6|A0A0D6IVD6_ALCXX	tr|A0A0D6IVD6|A0A0D6IVD6_ALCXX S-adenosylmethionine synthase GN=metK PE=3 SV=1	17148000	13999000	15145000	18	18	18	55.8	55.8	55.8	42.25	0	323.31	5831800000	153
tr|A0A0D6IET1|A0A0D6IET1_ALCXX	tr|A0A0D6IET1|A0A0D6IET1_ALCXX Aconitate hydratase B GN=acnB PE=3 SV=1	15384000	13624000	16251000	34	34	34	52.1	52.1	52.1	93.037	0	323.31	4400300000	195
tr|A0A0D6HDW1|A0A0D6HDW1_ALCXX	tr|A0A0D6HDW1|A0A0D6HDW1_ALCXX Dihydrolipoyl dehydrogenase GN=lpdA PE=3 SV=1	13552000	18112000	13048000	22	22	21	46.9	46.9	45.6	61.606	0	323.31	5011800000	147
tr|A0A0A5JBS7|A0A0A5JBS7_ALCXX	tr|A0A0A5JBS7|A0A0A5JBS7_ALCXX Glutathione S-transferase GN=sspA_1 PE=3 SV=1	12731000	14078000	16885000	10	10	10	58.1	58.1	58.1	23.85	0	155.86	3342400000	103
tr|A0A0D6II26|A0A0D6II26_ALCXX	tr|A0A0D6II26|A0A0D6II26_ALCXX Biotin synthase GN=bioB PE=3 SV=1	12966000	13596000	17132000	11	11	11	50.4	50.4	50.4	37.274	0	323.31	3151000000	110
tr|A0A0D6GZK6|A0A0D6GZK6_ALCXX	tr|A0A0D6GZK6|A0A0D6GZK6_ALCXX Argininosuccinate synthase GN=argG PE=3 SV=1	13191000	14364000	16063000	24	24	24	62.3	62.3	62.3	49.601	0	323.31	5384800000	165
tr|A0A0D6GNB5|A0A0D6GNB5_ALCXX	tr|A0A0D6GNB5|A0A0D6GNB5_ALCXX CTP synthase GN=pyrG PE=3 SV=1	13735000	15516000	13792000	15	15	15	35.1	35.1	35.1	60.559	0	51.203	1803600000	81
tr|A0A0D6FPI5|A0A0D6FPI5_ALCXX	tr|A0A0D6FPI5|A0A0D6FPI5_ALCXX Universal stress protein GN=uspE PE=3 SV=1	12708000	14019000	16164000	13	13	13	59.9	59.9	59.9	31.377	0	172.73	4531400000	190
tr|A0A0M7HE32|A0A0M7HE32_ALCXX	tr|A0A0M7HE32|A0A0M7HE32_ALCXX Glutamine ABC transporter substrate-binding protein GlnH GN=glnH_1 PE=3 SV=1	12946000	19684000	10192000	10	10	10	50	50	50	26.91	0	164.36	3608500000	111
tr|A0A0D6GKG6|A0A0D6GKG6_ALCXX	tr|A0A0D6GKG6|A0A0D6GKG6_ALCXX 3-oxoacyl-[acyl-carrier-protein] synthase 2 GN=fabF_1 PE=3 SV=1	13389000	15649000	12248000	13	13	13	43	43	43	43.466	0	323.31	4190400000	107
tr|A0A0D6GSV3|A0A0D6GSV3_ALCXX	tr|A0A0D6GSV3|A0A0D6GSV3_ALCXX Transcription termination/antitermination protein NusA GN=nusA PE=3 SV=1	10931000	13434000	16823000	15	15	15	32.9	32.9	32.9	54.905	0	109.01	2933900000	102
tr|A0A0D6IVW0|A0A0D6IVW0_ALCXX	tr|A0A0D6IVW0|A0A0D6IVW0_ALCXX DNA-directed RNA polymerase subunit alpha GN=rpoA PE=3 SV=1	13625000	13803000	13333000	25	25	25	80.8	80.8	80.8	36.165	0	240.66	4468000000	188
tr|A0A0D6GP44|A0A0D6GP44_ALCXX	tr|A0A0D6GP44|A0A0D6GP44_ALCXX Succinate dehydrogenase iron-sulfur subunit GN=sdhB PE=3 SV=1	13620000	13042000	13871000	14	14	14	53.4	53.4	53.4	27.299	0	64.708	4081600000	123
tr|A0A0D6FRE5|A0A0D6FRE5_ALCXX	tr|A0A0D6FRE5|A0A0D6FRE5_ALCXX Argininosuccinate lyase GN=ERS451415_00532 PE=3 SV=1	12791000	13972000	13586000	8	8	8	35.5	35.5	35.5	35.337	0	98.51	2929100000	92
tr|A0A0D6GE98|A0A0D6GE98_ALCXX	tr|A0A0D6GE98|A0A0D6GE98_ALCXX Polyribonucleotide nucleotidyltransferase GN=pnp_1 PE=3 SV=1	14274000	13983000	11826000	22	22	22	40.1	40.1	40.1	77.08	0	259.15	4442500000	168
tr|A0A0D6HC81|A0A0D6HC81_ALCXX	tr|A0A0D6HC81|A0A0D6HC81_ALCXX Negative regulator of flagellin synthesis GN=flgM PE=3 SV=1	14326000	12848000	12772000	6	6	6	74.2	74.2	74.2	9.7869	0	323.31	3532600000	63
tr|A0A7T2RJI7|A0A7T2RJI7_ALCXX	tr|A0A7T2RJI7|A0A7T2RJI7_ALCXX EF-hand domain-containing protein GN=I6G72_18750 PE=4 SV=1	14864000	14846000	10043000	6	6	6	60.1	60.1	60.1	14.989	0	122.89	2841300000	105
tr|A0A0D6IH35|A0A0D6IH35_ALCXX	tr|A0A0D6IH35|A0A0D6IH35_ALCXX Fructose-1,6-bisphosphate aldolase GN=fda PE=3 SV=1	13456000	10690000	15599000	18	18	18	53.1	53.1	53.1	38.418	0	187.46	4197500000	163
tr|O87169|O87169_ALCXX	tr|O87169|O87169_ALCXX Azurin GN=azu-1 PE=4 SV=1	10911000	14157000	14102000	6	6	6	52	52	52	16.035	0	57.911	1941300000	46
tr|A0A0D6H4J7|A0A0D6H4J7_ALCXX	tr|A0A0D6H4J7|A0A0D6H4J7_ALCXX 50S ribosomal protein L20 GN=rplT PE=3 SV=1	9824800	12362000	16972000	7	7	7	37	37	37	13.275	0	60.752	4358000000	78
tr|A0A0D6I1L4|A0A0D6I1L4_ALCXX	tr|A0A0D6I1L4|A0A0D6I1L4_ALCXX M48 family metallopeptidase GN=yggG_3 PE=3 SV=1	12885000	11799000	14072000	6	6	6	33.5	33.5	33.5	26.356	0	278.69	2305400000	64
tr|A0A0A5L7B8|A0A0A5L7B8_ALCXX	tr|A0A0A5L7B8|A0A0A5L7B8_ALCXX Cell shape-determining protein MreB GN=mreB PE=3 SV=1	12538000	11509000	14589000	13	13	13	45.8	45.8	45.8	36.852	0	75.199	3458900000	95
tr|A0A0D6GBJ9|A0A0D6GBJ9_ALCXX	tr|A0A0D6GBJ9|A0A0D6GBJ9_ALCXX Ferric uptake regulation protein GN=fur_2 PE=3 SV=1	13175000	12277000	13028000	5	5	5	39.6	39.6	39.6	15.573	0	285.57	2238700000	52
tr|A0A0D6HCV4|A0A0D6HCV4_ALCXX	tr|A0A0D6HCV4|A0A0D6HCV4_ALCXX Aspartate chemoreceptor protein GN=tar_2 PE=3 SV=1	13066000	12545000	12460000	29	29	16	59.6	59.6	32.3	67.439	0	323.31	5160300000	185
tr|A0A0D6HQV4|A0A0D6HQV4_ALCXX	tr|A0A0D6HQV4|A0A0D6HQV4_ALCXX Uncharacterized protein GN=ERS451415_03018 PE=4 SV=1	13095000	13080000	11714000	32	32	32	70.2	70.2	70.2	54.142	0	323.31	19021000000	440
tr|A0A0D6GDL8|A0A0D6GDL8_ALCXX	tr|A0A0D6GDL8|A0A0D6GDL8_ALCXX Protein GrpE GN=grpE PE=3 SV=1	12331000	11914000	13566000	10	10	10	86.5	86.5	86.5	19.899	0	323.31	3324300000	97
tr|A0A0D6GNF8|A0A0D6GNF8_ALCXX	tr|A0A0D6GNF8|A0A0D6GNF8_ALCXX Enolase GN=eno_1 PE=3 SV=1	12884000	12575000	12098000	19	19	19	51.2	51.2	51.2	45.835	0	167.28	5038600000	162
tr|A0A0D6IFM7|A0A0D6IFM7_ALCXX	tr|A0A0D6IFM7|A0A0D6IFM7_ALCXX Transcription elongation factor GreA GN=greA PE=3 SV=1	12394000	13047000	12011000	11	11	11	77.2	77.2	77.2	17.049	0	323.31	3809500000	85
tr|A0A0D6I3V7|A0A0D6I3V7_ALCXX;tr|A0A0D6IFU6|A0A0D6IFU6_ALCXX	tr|A0A0D6I3V7|A0A0D6I3V7_ALCXX 3-oxoadipyl-CoA thiolase GN=pcaF_2 PE=3 SV=1	11914000	11018000	14322000	18	18	18	60.6	60.6	60.6	41.693	0	159.82	4354800000	153
tr|A0A0D6I3H7|A0A0D6I3H7_ALCXX	tr|A0A0D6I3H7|A0A0D6I3H7_ALCXX 3-alpha-(Or 20-beta)-hydroxysteroid dehydrogenase GN=fabG3 PE=3 SV=1	10337000	14960000	11908000	8	8	8	48.8	48.8	48.8	26.071	0	195.35	2087000000	50
tr|A0A0A5L6R7|A0A0A5L6R7_ALCXX	tr|A0A0A5L6R7|A0A0A5L6R7_ALCXX Transcription termination/antitermination protein NusG GN=nusG PE=3 SV=1	13655000	9204000	13524000	12	12	12	68.9	68.9	68.9	20.087	0	115.19	3360500000	109
tr|A0A0D6GMK8|A0A0D6GMK8_ALCXX	tr|A0A0D6GMK8|A0A0D6GMK8_ALCXX Acetyl-coenzyme A synthetase GN=acsA_2 PE=3 SV=1	10721000	11939000	13723000	23	23	23	38.1	38.1	38.1	72.007	0	132.27	2838400000	133
tr|A0A0D6H151|A0A0D6H151_ALCXX	tr|A0A0D6H151|A0A0D6H151_ALCXX Extracellular solute-binding protein GN=ERS369984_05594 PE=4 SV=1	11445000	9848700	14374000	14	14	14	42.6	42.6	42.6	48.924	0	307.03	2666700000	106
tr|A0A0D6GJI8|A0A0D6GJI8_ALCXX	tr|A0A0D6GJI8|A0A0D6GJI8_ALCXX 3-oxoacyl-[acyl-carrier-protein] reductase GN=fabG_8 PE=3 SV=1	13632000	10984000	11022000	9	9	9	60.8	60.8	60.8	25.674	0	240.79	2508900000	85
tr|A0A0D6GI12|A0A0D6GI12_ALCXX	tr|A0A0D6GI12|A0A0D6GI12_ALCXX Alpha/beta hydrolase GN=ERS451415_01340 PE=4 SV=1	10915000	12745000	11929000	16	16	16	66.2	66.2	66.2	31.706	0	176.71	2904100000	93
tr|A0A0D6GC97|A0A0D6GC97_ALCXX	tr|A0A0D6GC97|A0A0D6GC97_ALCXX Isocitrate dehydrogenase [NADP] GN=icd_1 PE=4 SV=1	10637000	11401000	13263000	25	25	25	40.4	40.4	40.4	45.878	0	148.14	5139300000	185
tr|A0A0D6INV6|A0A0D6INV6_ALCXX	tr|A0A0D6INV6|A0A0D6INV6_ALCXX Signal recognition particle protein GN=ffh PE=3 SV=1	10386000	11540000	13346000	15	15	15	43.2	43.2	43.2	50.571	0	203.34	1023500000	67
tr|A0A0D6FYN7|A0A0D6FYN7_ALCXX	tr|A0A0D6FYN7|A0A0D6FYN7_ALCXX DNA topoisomerase III GN=A7J67_19035 PE=4 SV=1	13026000	11527000	10565000	4	4	4	47.8	47.8	47.8	10.203	0	192.63	2365300000	69
tr|A0A0D6G2H7|A0A0D6G2H7_ALCXX	tr|A0A0D6G2H7|A0A0D6G2H7_ALCXX Phosphoribosylformylglycinamidine cyclo-ligase GN=purM PE=3 SV=1	11247000	12382000	11443000	11	11	11	38.4	38.4	38.4	36.793	0	59.441	1167800000	48
tr|A0A0D6H1F4|A0A0D6H1F4_ALCXX	tr|A0A0D6H1F4|A0A0D6H1F4_ALCXX Diaminobutyrate--2-oxoglutarate transaminase GN=ectB PE=3 SV=1	11798000	13355000	9894200	12	12	12	41.1	41.1	41.1	47.543	0	113.46	1873900000	84
tr|A0A0D6HIZ4|A0A0D6HIZ4_ALCXX	tr|A0A0D6HIZ4|A0A0D6HIZ4_ALCXX Branched-chain amino acid ABC transporter substrate-binding protein GN=braC_7 PE=3 SV=1	11637000	11522000	11687000	11	11	11	33.7	33.7	33.7	39.346	0	109.62	3070600000	92
tr|A0A0D6GL24|A0A0D6GL24_ALCXX	tr|A0A0D6GL24|A0A0D6GL24_ALCXX Glutathione ABC transporter substrate-binding protein GsiB GN=gsiB_5 PE=3 SV=1	11449000	10634000	12470000	17	17	17	41.2	41.2	41.2	57.537	0	270.93	3947000000	153
tr|A0A0D6FTR7|A0A0D6FTR7_ALCXX	tr|A0A0D6FTR7|A0A0D6FTR7_ALCXX Biotin carboxylase GN=accC_2 PE=4 SV=1	13084000	11821000	9449500	16	16	16	48.4	48.4	48.4	49.599	0	193.39	4798000000	133
tr|A0A0D6GMC1|A0A0D6GMC1_ALCXX	tr|A0A0D6GMC1|A0A0D6GMC1_ALCXX Domain of uncharacterized function (DUF336) GN=BIZ92_16075 PE=4 SV=1	10793000	12298000	11179000	7	7	7	51.1	51.1	51.1	13.881	0	90.3	5104300000	106
tr|A0A0D6ID56|A0A0D6ID56_ALCXX	tr|A0A0D6ID56|A0A0D6ID56_ALCXX 4-hydroxy-tetrahydrodipicolinate synthase GN=dapA_4 PE=3 SV=1	9845200	12971000	11428000	12	12	12	56.8	56.8	56.8	31.719	0	323.31	2533000000	83
tr|A0A0D6HVB8|A0A0D6HVB8_ALCXX	tr|A0A0D6HVB8|A0A0D6HVB8_ALCXX Cystathionine gamma-synthase family protein GN=mdeA_3 PE=3 SV=1	11130000	11907000	11146000	13	13	13	43.7	43.7	43.7	46.254	0	323.31	3057600000	87
tr|A0A0D6G5Z5|A0A0D6G5Z5_ALCXX	tr|A0A0D6G5Z5|A0A0D6G5Z5_ALCXX Bifunctional purine biosynthesis protein PurH GN=purH PE=3 SV=1	11582000	11093000	11128000	18	18	18	52.6	52.6	52.6	55.682	0	323.31	1765600000	94
tr|A0A0D6II22|A0A0D6II22_ALCXX	tr|A0A0D6II22|A0A0D6II22_ALCXX Sec translocon accessory complex subunit YajC GN=yajC PE=3 SV=1	10435000	11178000	11949000	3	3	3	26.3	26.3	26.3	12.228	0	5.6792	1956200000	23
tr|A0A0D6GP50|A0A0D6GP50_ALCXX	tr|A0A0D6GP50|A0A0D6GP50_ALCXX NADP-dependent malic enzyme GN=maeB_1 PE=3 SV=1	12025000	11825000	9668600	33	33	33	46	46	46	82.692	0	323.31	5279100000	265
tr|A0A0D6FI28|A0A0D6FI28_ALCXX	tr|A0A0D6FI28|A0A0D6FI28_ALCXX Bifunctional protein GlmU GN=glmU PE=3 SV=1	13412000	9914200	10070000	17	17	17	42.9	42.9	42.9	48.558	0	208.82	2176600000	77
tr|A0A0D6HFV2|A0A0D6HFV2_ALCXX	tr|A0A0D6HFV2|A0A0D6HFV2_ALCXX Phosphoenolpyruvate synthase GN=ppsA_2 PE=3 SV=1	11105000	10939000	11307000	32	32	32	44	44	44	86.313	0	323.31	3407200000	174
tr|A0A0D6GIV8|A0A0D6GIV8_ALCXX	tr|A0A0D6GIV8|A0A0D6GIV8_ALCXX NADH-quinone oxidoreductase GN=nqo3 PE=3 SV=1	11537000	10115000	11685000	31	31	31	53.5	53.5	53.5	81.706	0	323.31	4793800000	224
tr|A0A0D6HW78|A0A0D6HW78_ALCXX	tr|A0A0D6HW78|A0A0D6HW78_ALCXX 2-hydroxypropyl-CoM lyase GN=xecA1 PE=4 SV=1	11298000	10088000	11925000	17	17	17	52.6	52.6	52.6	38.625	0	112.46	2465600000	90
tr|A0A0D6I3C1|A0A0D6I3C1_ALCXX	tr|A0A0D6I3C1|A0A0D6I3C1_ALCXX Adenylate kinase GN=adk PE=3 SV=1	9497100	12645000	11111000	12	12	12	65.1	65.1	65.1	24.104	0	163.55	2922700000	101
tr|A0A0D6H0X2|A0A0D6H0X2_ALCXX	tr|A0A0D6H0X2|A0A0D6H0X2_ALCXX L-ectoine synthase GN=ectC PE=3 SV=1	11251000	10235000	11330000	9	9	9	71.6	71.6	71.6	14.928	0	47.812	2782500000	66
tr|A0A0D6ITW0|A0A0D6ITW0_ALCXX	tr|A0A0D6ITW0|A0A0D6ITW0_ALCXX Copper chaperone PCu(A)C GN=ERS451415_05926 PE=4 SV=1	10482000	11119000	11082000	9	9	9	66.9	66.9	66.9	17.254	0	256.11	3495500000	85
tr|A0A0D6GX46|A0A0D6GX46_ALCXX	tr|A0A0D6GX46|A0A0D6GX46_ALCXX H-NS histone family GN=ERS369984_03965 PE=3 SV=1	14775000	9663700	7736800	8	8	8	51.6	51.6	51.6	13.922	0	323.31	1998000000	99
tr|A0A0D6G6J9|A0A0D6G6J9_ALCXX	tr|A0A0D6G6J9|A0A0D6G6J9_ALCXX Argininosuccinate lyase GN=ERS369984_03632 PE=3 SV=1	11395000	10314000	10291000	15	15	15	56.3	56.3	56.3	34.594	0	250.73	4121300000	135
tr|A0A0D6FEA5|A0A0D6FEA5_ALCXX	tr|A0A0D6FEA5|A0A0D6FEA5_ALCXX ABC-type taurine transport system, periplasmic component GN=ERS369984_02969 PE=4 SV=1	9682000	11591000	10614000	10	10	10	41.6	41.6	41.6	33.281	0	79.778	1488500000	72
tr|A0A0D6FHR0|A0A0D6FHR0_ALCXX	tr|A0A0D6FHR0|A0A0D6FHR0_ALCXX ABC transporter substrate-binding protein GN=mlaC PE=4 SV=1	9008300	12481000	10331000	6	6	6	34.9	34.9	34.9	22.936	0	323.31	2274300000	64
tr|A0A0D6GP36|A0A0D6GP36_ALCXX	tr|A0A0D6GP36|A0A0D6GP36_ALCXX Succinate dehydrogenase flavoprotein subunit GN=sdhA PE=3 SV=1	10513000	9754400	10972000	27	27	27	59.5	59.5	59.5	65.06	0	323.31	4416700000	171
tr|A0A0D6ISG6|A0A0D6ISG6_ALCXX	tr|A0A0D6ISG6|A0A0D6ISG6_ALCXX Preprotein translocase subunit SecD GN=secDF PE=4 SV=1	11826000	8435900	10767000	8	8	8	48.9	48.9	48.9	19.267	0	189.16	3179300000	89
tr|A0A0D6HU35|A0A0D6HU35_ALCXX	tr|A0A0D6HU35|A0A0D6HU35_ALCXX DUF802 domain-containing protein GN=ERS451415_03241 PE=4 SV=1	10176000	9406600	11155000	21	21	21	26.1	26.1	26.1	116.75	0	110.88	1026900000	90
tr|A0A0D6GZT1|A0A0D6GZT1_ALCXX	tr|A0A0D6GZT1|A0A0D6GZT1_ALCXX Acetylornithine aminotransferase GN=argD_2 PE=3 SV=1	14577000	16059000	0	3	3	3	11.7	11.7	11.7	41.506	0	5.8185	568800000	6
tr|A0A0D6GTW3|A0A0D6GTW3_ALCXX	tr|A0A0D6GTW3|A0A0D6GTW3_ALCXX 50S ribosomal subunit assembly factor BipA GN=typA PE=3 SV=1	9579100	11012000	9961500	17	17	17	29	29	29	67.506	0	133.76	1669700000	103
tr|A0A0D6INI7|A0A0D6INI7_ALCXX	tr|A0A0D6INI7|A0A0D6INI7_ALCXX UDP-glucose 6-dehydrogenase tuaD GN=tuaD_2 PE=3 SV=1	9994800	9511000	10919000	17	17	17	52.9	52.9	52.9	46.665	0	150.27	3361200000	125
tr|A0A0D6IBJ5|A0A0D6IBJ5_ALCXX	tr|A0A0D6IBJ5|A0A0D6IBJ5_ALCXX Lipoprotein GN=bamC PE=4 SV=1	9232800	10809000	10264000	22	22	22	61.5	61.5	61.5	41.451	0	323.31	3474700000	158
tr|A0A0D6H190|A0A0D6H190_ALCXX	tr|A0A0D6H190|A0A0D6H190_ALCXX DUF3053 domain-containing protein GN=ERS451415_01909 PE=4 SV=1	11183000	11044000	7988100	10	10	10	40.8	40.8	40.8	25.497	0	128.03	2222400000	71
tr|A0A0D6I3S8|A0A0D6I3S8_ALCXX	tr|A0A0D6I3S8|A0A0D6I3S8_ALCXX Superoxide dismutase GN=sodB_1 PE=3 SV=1	15447000	9697400	4934600	13	13	13	87	87	87	21.383	0	174.55	4331500000	106
tr|A0A0D6GIS4|A0A0D6GIS4_ALCXX	tr|A0A0D6GIS4|A0A0D6GIS4_ALCXX NADH-quinone oxidoreductase subunit D GN=nuoD PE=3 SV=1	8419300	8840300	12643000	16	16	16	49.5	49.5	49.5	47.655	0	208.43	2562400000	129
tr|A0A0D6GMN0|A0A0D6GMN0_ALCXX;tr|A0A7T2RHT8|A0A7T2RHT8_ALCXX	tr|A0A0D6GMN0|A0A0D6GMN0_ALCXX CoA transferase subunit A GN=scoA_1 PE=3 SV=1	9233000	9794500	10083000	15	15	15	56.9	56.9	56.9	25.089	0	69.909	3707100000	117
tr|A0A0D6IUU2|A0A0D6IUU2_ALCXX	tr|A0A0D6IUU2|A0A0D6IUU2_ALCXX Gfo/Idh/MocA family oxidoreductase GN=gfo PE=4 SV=1	11094000	6534500	11432000	12	12	12	30.9	30.9	30.9	38.853	0	197.13	2419400000	80
tr|A0A0D6GHR6|A0A0D6GHR6_ALCXX	tr|A0A0D6GHR6|A0A0D6GHR6_ALCXX Transcriptional regulatory protein OmpR GN=ompR_2 PE=4 SV=1	8759100	8957000	11327000	10	10	10	50	50	50	27.738	0	43.297	1452800000	52
tr|A0A0D6GMV9|A0A0D6GMV9_ALCXX	tr|A0A0D6GMV9|A0A0D6GMV9_ALCXX CoA transferase subunit B GN=scoB_1 PE=3 SV=1	6854900	5996400	16071000	5	5	5	33.6	33.6	33.6	22.808	0	35.277	1096600000	33
tr|A0A7T2VQT3|A0A7T2VQT3_ALCXX	tr|A0A7T2VQT3|A0A7T2VQT3_ALCXX Indolepyruvate ferredoxin oxidoreductase family protein GN=I6G72_02180 PE=4 SV=1	9129000	9881400	9624600	43	43	43	48.3	48.3	48.3	126.64	0	323.31	4501400000	257
tr|A0A0D6G1X0|A0A0D6G1X0_ALCXX	tr|A0A0D6G1X0|A0A0D6G1X0_ALCXX Chaperone SurA GN=surA PE=3 SV=1	8674900	9468200	10364000	18	18	18	36.8	36.8	36.8	57.21	0	88.311	2050200000	102
tr|A0A0D6IMI1|A0A0D6IMI1_ALCXX	tr|A0A0D6IMI1|A0A0D6IMI1_ALCXX Vi polysaccharide biosynthesis UDP-N-acetylglucosaminuronic acid C-4 epimerase TviC GN=strE_2 PE=4 SV=1	8302700	9613600	10395000	15	15	15	54.3	54.3	54.3	37.235	0	179.12	2843200000	108
tr|A0A0D6ILY1|A0A0D6ILY1_ALCXX;tr|A0A0D6H3P0|A0A0D6H3P0_ALCXX	tr|A0A0D6ILY1|A0A0D6ILY1_ALCXX Ribosome-binding ATPase YchF GN=engD PE=3 SV=1	10187000	7699100	10126000	13	13	13	50.1	50.1	50.1	39.374	0	81.812	1417100000	80
tr|A0A0D6FNP3|A0A0D6FNP3_ALCXX	tr|A0A0D6FNP3|A0A0D6FNP3_ALCXX ABC transporter substrate-binding protein GN=hbpA_2 PE=3 SV=1	9761100	8136900	10099000	24	24	24	52.1	52.1	52.1	58.981	0	173.61	3714000000	169
tr|A0A1R1JXU1|A0A1R1JXU1_ALCXX	tr|A0A1R1JXU1|A0A1R1JXU1_ALCXX Uridylate kinase GN=pyrH PE=3 SV=1	9203300	9243400	9449300	9	9	9	45	45	45	25.526	0	97.919	1589300000	55
tr|A0A0D6H308|A0A0D6H308_ALCXX	tr|A0A0D6H308|A0A0D6H308_ALCXX Alanine--tRNA ligase GN=alaS_1 PE=3 SV=1	8785000	9540600	9418400	28	28	28	39.8	39.8	39.8	94.934	0	250.81	3023400000	162
tr|A0A0D6HEY6|A0A0D6HEY6_ALCXX	tr|A0A0D6HEY6|A0A0D6HEY6_ALCXX Ribosome-recycling factor GN=frr PE=3 SV=1	8807500	10095000	8798200	4	4	4	36	36	36	20.759	0	43.953	1372000000	38
tr|A0A0D6I2Q5|A0A0D6I2Q5_ALCXX	tr|A0A0D6I2Q5|A0A0D6I2Q5_ALCXX Lon protease GN=lon PE=2 SV=1	10958000	8024200	8554900	39	39	39	53.6	53.6	53.6	90.271	0	323.31	4945500000	228
tr|A0A0D6HHL5|A0A0D6HHL5_ALCXX	tr|A0A0D6HHL5|A0A0D6HHL5_ALCXX Murein hydrolase activator NlpD GN=nlpD_2 PE=4 SV=1	8834300	10041000	8501200	14	14	14	67.1	67.1	67.1	29.653	0	323.31	2753600000	121
tr|A0A0D6GG93|A0A0D6GG93_ALCXX	tr|A0A0D6GG93|A0A0D6GG93_ALCXX ABC transporter substrate-binding protein GN=dppA_3 PE=4 SV=1	9530100	9541600	8145400	22	22	22	50.2	50.2	50.2	56.831	0	180.6	3124000000	123
tr|A0A0D6ITN6|A0A0D6ITN6_ALCXX	tr|A0A0D6ITN6|A0A0D6ITN6_ALCXX Acetylglutamate kinase GN=argB PE=3 SV=1	9051000	8446700	9581000	12	12	12	43.3	43.3	43.3	31.622	0	187.97	2064800000	98
tr|A0A0X8NVH2|A0A0X8NVH2_ALCXX	tr|A0A0X8NVH2|A0A0X8NVH2_ALCXX Amino acid ABC transporter substrate-binding protein GN=AL504_03135 PE=4 SV=1	8487400	9134400	9332800	11	11	11	55.5	55.5	55.5	28.028	0	323.31	1303600000	51
tr|A0A0M7EQV4|A0A0M7EQV4_ALCXX	tr|A0A0M7EQV4|A0A0M7EQV4_ALCXX Aspartate--tRNA(Asp/Asn) ligase GN=aspS PE=3 SV=1	9743800	8300600	8618900	27	27	27	53.8	53.8	53.8	67.199	0	323.31	4927800000	206
tr|A0A0D6GIT3|A0A0D6GIT3_ALCXX	tr|A0A0D6GIT3|A0A0D6GIT3_ALCXX NADH-quinone oxidoreductase subunit 2 GN=nqo2 PE=3 SV=1	0	13451000	13149000	4	4	4	22	22	22	17.93	0	19.389	1294600000	37
tr|A0A0D6GVS1|A0A0D6GVS1_ALCXX	tr|A0A0D6GVS1|A0A0D6GVS1_ALCXX Protein RecA GN=recA PE=3 SV=1	8561500	8646600	9256400	11	11	11	45.2	45.2	45.2	38.03	0	157.93	1866700000	67
tr|A0A0A5JEH2|A0A0A5JEH2_ALCXX	tr|A0A0A5JEH2|A0A0A5JEH2_ALCXX Peptidyl-prolyl cis-trans isomerase GN=ppiC PE=4 SV=1	9144700	8264800	8671100	4	4	4	65.6	65.6	65.6	9.8559	0	27.596	1953700000	62
tr|A0A0D6H124|A0A0D6H124_ALCXX	tr|A0A0D6H124|A0A0D6H124_ALCXX Transcription termination factor Rho GN=rho PE=3 SV=1	9541500	6207600	10197000	21	21	21	47.7	47.7	47.7	47.273	0	323.31	3102400000	159
tr|A0A0D6HRR2|A0A0D6HRR2_ALCXX	tr|A0A0D6HRR2|A0A0D6HRR2_ALCXX Peptidase inhibitor I78 family GN=ERS451415_03153 PE=4 SV=1	7783100	10052000	8054600	8	8	8	72.2	72.2	72.2	12.918	0	115.49	1908700000	50
tr|A0A0D6GLY1|A0A0D6GLY1_ALCXX	tr|A0A0D6GLY1|A0A0D6GLY1_ALCXX Citrate synthase GN=prpC PE=3 SV=1	9039400	7812800	8999800	15	15	15	37.7	37.7	37.7	44.288	0	293.88	1893000000	89
tr|A0A0D6I3I5|A0A0D6I3I5_ALCXX	tr|A0A0D6I3I5|A0A0D6I3I5_ALCXX ABC transporter ATP-binding protein GN=livF_16 PE=4 SV=1	10438000	10365000	5047700	9	9	9	53.9	53.9	53.9	26.235	0	93.88	1468200000	63
tr|A0A0D6HCE6|A0A0D6HCE6_ALCXX	tr|A0A0D6HCE6|A0A0D6HCE6_ALCXX Flagellar hook protein FlgE GN=flgE PE=3 SV=1	9737400	8999000	6699600	18	18	18	53.5	53.5	53.5	51.076	0	323.31	6465100000	233
tr|A0A0D6IUQ4|A0A0D6IUQ4_ALCXX	tr|A0A0D6IUQ4|A0A0D6IUQ4_ALCXX GTP-binding protein GN=yjiA_4 PE=3 SV=1	8515200	8121300	8754400	11	11	11	27.9	27.9	27.9	41.995	0	133.87	2015700000	89
tr|A0A0A5J696|A0A0A5J696_ALCXX	tr|A0A0A5J696|A0A0A5J696_ALCXX DNA-directed RNA polymerase subunit omega GN=rpoZ PE=3 SV=1	8120900	6987500	10282000	3	3	3	50.7	50.7	50.7	7.4046	0	261.51	1401500000	36
tr|A0A0D6FVG7|A0A0D6FVG7_ALCXX	tr|A0A0D6FVG7|A0A0D6FVG7_ALCXX Putative iron-sulfur cluster insertion protein ErpA GN=erpA PE=3 SV=1	5352900	8610400	11369000	4	4	4	45.5	45.5	45.5	13.102	0	25.282	1007600000	23
tr|A0A0D6FV67|A0A0D6FV67_ALCXX	tr|A0A0D6FV67|A0A0D6FV67_ALCXX ABC transporter substrate-binding protein GN=braC_3 PE=3 SV=1	7865000	8577500	8625100	16	16	16	62	62	62	40.344	0	292.05	2878500000	98
tr|A0A0D6FXC9|A0A0D6FXC9_ALCXX	tr|A0A0D6FXC9|A0A0D6FXC9_ALCXX Universal stress protein GN=AL504_14925 PE=3 SV=1	17375000	4026900	3621300	6	6	6	56.5	56.5	56.5	16.034	0	41.268	2487100000	75
tr|A0A0D6FZW1|A0A0D6FZW1_ALCXX	tr|A0A0D6FZW1|A0A0D6FZW1_ALCXX Alpha-xylosidase GN=yicI PE=3 SV=1	8614800	7710300	8647900	31	31	31	55.1	55.1	55.1	81.431	0	323.31	4482800000	260
tr|A0A0D6FCL6|A0A0D6FCL6_ALCXX	tr|A0A0D6FCL6|A0A0D6FCL6_ALCXX Beta sliding clamp GN=dnaN PE=3 SV=1	8634200	8466600	7659400	12	12	12	32.8	32.8	32.8	41.269	0	86.494	3098200000	101
tr|A0A0D6FFX5|A0A0D6FFX5_ALCXX	tr|A0A0D6FFX5|A0A0D6FFX5_ALCXX Argininosuccinate lyase GN=ERS451415_00143 PE=3 SV=1	8607400	7792800	8279600	9	9	9	49.5	49.5	49.5	33.946	0	78.306	1073800000	55
tr|A0A0D6IG43|A0A0D6IG43_ALCXX	tr|A0A0D6IG43|A0A0D6IG43_ALCXX Carbamoyl-phosphate synthase large chain GN=carB PE=3 SV=1	8276300	8431700	7822900	43	43	43	50.3	50.3	50.3	117.9	0	323.31	5370900000	320
tr|A0A0D6H1U6|A0A0D6H1U6_ALCXX	tr|A0A0D6H1U6|A0A0D6H1U6_ALCXX Ribosomal silencing factor RsfS GN=ybeB PE=3 SV=1	5138500	8666400	10628000	4	4	4	35.8	35.8	35.8	14.641	0	106.46	1264400000	37
tr|A0A0D6H2M4|A0A0D6H2M4_ALCXX	tr|A0A0D6H2M4|A0A0D6H2M4_ALCXX Ectoine dioxygenase GN=thpD PE=3 SV=1	7537800	8229500	8525100	14	14	14	52.3	52.3	52.3	34.392	0	145.41	2265700000	94
tr|A0A7T2RFI8|A0A7T2RFI8_ALCXX	tr|A0A7T2RFI8|A0A7T2RFI8_ALCXX Serine-type D-Ala-D-Ala carboxypeptidase GN=I6G72_06450 PE=3 SV=1	7345200	8415900	8501400	12	12	12	37.6	37.6	37.6	45.118	0	83.623	2005000000	73
tr|A0A0D6FFM1|A0A0D6FFM1_ALCXX	tr|A0A0D6FFM1|A0A0D6FFM1_ALCXX Thiol:disulfide interchange protein GN=dsbA PE=3 SV=1	8085800	8868500	7254200	4	4	4	26.2	26.2	26.2	22.923	0	33.294	1016400000	27
tr|A0A0D6GVR4|A0A0D6GVR4_ALCXX	tr|A0A0D6GVR4|A0A0D6GVR4_ALCXX 2-keto-4-pentenoate hydratase/2-oxohepta-3-ene-1,7-dioic acid hydratase (Catechol pathway) GN=ycgM_3 PE=4 SV=1	5480300	12740000	5638900	4	4	4	25.5	25.5	25.5	25	0	13.704	883230000	27
tr|A0A7T2R8Z1|A0A7T2R8Z1_ALCXX	tr|A0A7T2R8Z1|A0A7T2R8Z1_ALCXX Uncharacterized protein GN=I6G72_18740 PE=4 SV=1	8347100	9148300	6189200	11	11	11	53.1	53.1	53.1	24.253	0	323.31	3087300000	127
tr|A0A0D6G1R2|A0A0D6G1R2_ALCXX	tr|A0A0D6G1R2|A0A0D6G1R2_ALCXX Uncharacterized protein GN=BIZ92_12885 PE=4 SV=1	8744900	7836000	6940100	7	7	7	31.5	31.5	31.5	25.921	0	24.184	936850000	47
tr|A0A0D6IWK2|A0A0D6IWK2_ALCXX	tr|A0A0D6IWK2|A0A0D6IWK2_ALCXX Cytochrome c4 GN=cycA_2 PE=4 SV=1	7937400	9823500	5680500	5	5	5	23.6	23.6	23.6	24.302	0	18.035	1538800000	55
tr|A0A0D6HZS5|A0A0D6HZS5_ALCXX	tr|A0A0D6HZS5|A0A0D6HZS5_ALCXX Hsp20/alpha crystallin family protein GN=hspA_1 PE=3 SV=1	7723600	6958600	8628100	4	4	4	29.9	29.9	29.9	15.985	0	63.624	1701600000	46
tr|A0A0D6IWN6|A0A0D6IWN6_ALCXX	tr|A0A0D6IWN6|A0A0D6IWN6_ALCXX Chromosome partitioning protein ParB GN=parB_2 PE=3 SV=1	7890900	8182600	7178000	11	11	11	46.6	46.6	46.6	32.652	0	78.265	1468500000	52
tr|A0A0A5J6Q8|A0A0A5J6Q8_ALCXX	tr|A0A0A5J6Q8|A0A0A5J6Q8_ALCXX 1,2-phenylacetyl-CoA epoxidase subunit B GN=paaB PE=4 SV=1	6972500	7686900	8556000	6	6	6	79.8	79.8	79.8	10.776	0	323.31	1408900000	53
tr|A0A0D6IVM9|A0A0D6IVM9_ALCXX	tr|A0A0D6IVM9|A0A0D6IVM9_ALCXX Single-stranded DNA-binding protein GN=ssb_2 PE=3 SV=1	8288700	6938400	7894600	11	11	11	74.6	74.6	74.6	18.656	0	175.93	2195200000	87
tr|A0A0D6G7E5|A0A0D6G7E5_ALCXX	tr|A0A0D6G7E5|A0A0D6G7E5_ALCXX Uncharacterized protein conserved in bacteria GN=ERS369984_03645 PE=4 SV=1	9540000	6206200	7228000	2	2	2	57.1	57.1	57.1	7.3865	0	24.365	786980000	27
tr|A0A0D6GS96|A0A0D6GS96_ALCXX	tr|A0A0D6GS96|A0A0D6GS96_ALCXX Phenylacetate-coenzyme A ligase GN=paaK_1 PE=3 SV=1	6770200	7958600	8207400	20	20	20	54.8	54.8	54.8	48.582	0	173.57	3093500000	170
tr|A0A0D6HFI6|A0A0D6HFI6_ALCXX	tr|A0A0D6HFI6|A0A0D6HFI6_ALCXX D-amino acid dehydrogenase GN=thiO_5 PE=3 SV=1	8521400	8611200	5737200	8	8	8	20.8	20.8	20.8	47.244	0	15.275	1293500000	30
tr|A0A0D6FH58|A0A0D6FH58_ALCXX	tr|A0A0D6FH58|A0A0D6FH58_ALCXX Ubiquinol-cytochrome c reductase iron-sulfur subunit GN=petA PE=4 SV=1	8115900	8103000	6631300	7	7	7	44.1	44.1	44.1	22.643	0	125.29	2037000000	74
tr|A0A7T2VKK9|A0A7T2VKK9_ALCXX	tr|A0A7T2VKK9|A0A7T2VKK9_ALCXX Tetrathionate reductase subunit TtrA GN=ttrA PE=3 SV=1	7326000	8859600	6529600	23	23	23	36.6	36.6	36.6	113.54	0	316.83	4900300000	101
tr|A0A7U0ED68|A0A7U0ED68_ALCXX	tr|A0A7U0ED68|A0A7U0ED68_ALCXX Translation initiation factor IF-3 GN=infC PE=3 SV=1	8101800	7232400	7379100	5	5	5	40.4	40.4	40.4	20.824	0	65.694	1594200000	46
tr|A0A0D6HC36|A0A0D6HC36_ALCXX	tr|A0A0D6HC36|A0A0D6HC36_ALCXX Protein phosphatase CheZ GN=cheZ PE=3 SV=1	7324000	8104700	7245200	11	11	11	61.9	61.9	61.9	23.551	0	200.05	1464900000	79
tr|A0A0D6HJD3|A0A0D6HJD3_ALCXX	tr|A0A0D6HJD3|A0A0D6HJD3_ALCXX RidA family protein GN=ERS451415_02716 PE=3 SV=1	9188700	8213500	5268300	6	6	6	68.8	68.8	68.8	13.189	0	123.56	1728100000	40
tr|A0A0D6GVW1|A0A0D6GVW1_ALCXX	tr|A0A0D6GVW1|A0A0D6GVW1_ALCXX ABC transporter substrate-binding protein GN=BIZ92_09695 PE=3 SV=1	7983600	7528800	7029200	10	10	10	34.3	34.3	34.3	34.104	0	80.971	1977100000	96
tr|A0A0D6I9P2|A0A0D6I9P2_ALCXX	tr|A0A0D6I9P2|A0A0D6I9P2_ALCXX NAD-dependent succinate-semialdehyde dehydrogenase GN=gabD_2 PE=3 SV=1	7888000	5910200	8547600	16	16	16	44.6	44.6	44.6	52.067	0	131.19	2181300000	93
tr|A0A0D6IJC7|A0A0D6IJC7_ALCXX	tr|A0A0D6IJC7|A0A0D6IJC7_ALCXX DUF4148 domain-containing protein GN=ERS369984_02309 PE=4 SV=1	7477400	7309600	7480100	3	3	3	42	42	42	12.217	0	38.22	1683100000	37
tr|A0A0D6GRV7|A0A0D6GRV7_ALCXX	tr|A0A0D6GRV7|A0A0D6GRV7_ALCXX ADP-L-glycero-D-manno-heptose-6-epimerase GN=hldD PE=3 SV=1	7884700	7063100	7224500	16	16	16	57.1	57.1	57.1	36.922	0	323.31	2030000000	125
tr|A0A0D6FGY2|A0A0D6FGY2_ALCXX	tr|A0A0D6FGY2|A0A0D6FGY2_ALCXX Sec-independent protein translocase protein TatA GN=tatA PE=3 SV=1	11880000	0	10284000	4	4	4	49.3	49.3	49.3	8.0402	0	39.16	852950000	15
tr|A0A0D6GJQ4|A0A0D6GJQ4_ALCXX	tr|A0A0D6GJQ4|A0A0D6GJQ4_ALCXX Enamine/imine deaminase GN=yabJ_3 PE=3 SV=1	7268100	7220100	7531100	4	4	4	35.9	35.9	35.9	12.7	0	11.719	1095500000	42
tr|A0A0D6IHN6|A0A0D6IHN6_ALCXX	tr|A0A0D6IHN6|A0A0D6IHN6_ALCXX Alcohol dehydrogenase GN=adhT_2 PE=3 SV=1	5590300	8181400	7940300	13	13	13	39.2	39.2	39.2	36.246	0	323.31	2498700000	79
tr|A0A0D6I0S0|A0A0D6I0S0_ALCXX	tr|A0A0D6I0S0|A0A0D6I0S0_ALCXX Hsp20/alpha crystallin family protein GN=hspA_2 PE=3 SV=1	6952800	7558700	7196700	6	6	6	56.2	56.2	56.2	14.27	0	119.5	1372400000	31
tr|A0A7T2RJD1|A0A7T2RJD1_ALCXX	tr|A0A7T2RJD1|A0A7T2RJD1_ALCXX Efflux RND transporter periplasmic adaptor subunit GN=I6G72_24800 PE=3 SV=1	6654800	7413600	7530600	24	24	24	66	66	66	41.347	0	280.38	4038300000	161
tr|A0A0D6FZV5|A0A0D6FZV5_ALCXX	tr|A0A0D6FZV5|A0A0D6FZV5_ALCXX Cell division protein FtsZ GN=ftsZ PE=3 SV=1	5695700	9498000	6304400	12	12	12	43.4	43.4	43.4	41.425	0	323.31	1599800000	69
tr|A0A0D6FNZ2|A0A0D6FNZ2_ALCXX	tr|A0A0D6FNZ2|A0A0D6FNZ2_ALCXX Cytochrome c5 family protein GN=ERS451415_00438 PE=4 SV=1	8100800	5420700	7941500	11	11	11	41.4	41.4	41.4	30.591	0	124.22	1720500000	84
tr|A0A0D6FG57|A0A0D6FG57_ALCXX	tr|A0A0D6FG57|A0A0D6FG57_ALCXX Cytochrome c1 GN=petC PE=4 SV=1	8388700	6976000	6087300	12	12	12	49.6	49.6	49.6	31.551	0	108.65	2175500000	79
tr|A0A0D6FIU2|A0A0D6FIU2_ALCXX	tr|A0A0D6FIU2|A0A0D6FIU2_ALCXX Ornithine cyclodeaminase GN=ERS451415_00270 PE=4 SV=1	6218300	8840200	6298700	10	10	10	32.4	32.4	32.4	38.18	0	55.2	2016400000	76
tr|A0A0D6FGT5|A0A0D6FGT5_ALCXX	tr|A0A0D6FGT5|A0A0D6FGT5_ALCXX Probable phospholipid-binding lipoprotein mlaA GN=mlaA PE=3 SV=1	5802800	8986600	6495500	11	11	11	42.8	42.8	42.8	28.835	0	116.4	1575000000	70
tr|A0A0D6H220|A0A0D6H220_ALCXX	tr|A0A0D6H220|A0A0D6H220_ALCXX RNA polymerase sigma factor RpoD GN=rpoD PE=3 SV=1	6812500	6870800	7461900	18	18	18	28.9	28.9	28.9	83.68	0	274.16	2476000000	107
tr|A0A0D6FXT1|A0A0D6FXT1_ALCXX	tr|A0A0D6FXT1|A0A0D6FXT1_ALCXX TIGR01244 family phosphatase GN=BIZ92_16680 PE=4 SV=1	6829900	7094700	7164300	4	4	4	67.5	67.5	67.5	11.748	0	39.001	1016800000	34
tr|A0A0D6FYA0|A0A0D6FYA0_ALCXX	tr|A0A0D6FYA0|A0A0D6FYA0_ALCXX Tripartite tricarboxylate transporter TctA family GN=ERS369984_04880 PE=4 SV=1	7445500	6524700	6842100	3	3	3	4	4	4	52.844	0	21.549	970610000	24
tr|A0A0D6I2C8|A0A0D6I2C8_ALCXX	tr|A0A0D6I2C8|A0A0D6I2C8_ALCXX Lysine--tRNA ligase GN=lysS PE=3 SV=1	7030600	6173600	7246900	27	27	27	58.6	58.6	58.6	56.833	0	283.92	2814500000	166
tr|A0A0D6IUH8|A0A0D6IUH8_ALCXX	tr|A0A0D6IUH8|A0A0D6IUH8_ALCXX ATP-dependent protease ATPase subunit HslU GN=hslU PE=3 SV=1	6383900	6748600	7149700	20	20	20	48.4	48.4	48.4	49.844	0	143.65	2515400000	134
tr|A0A0D6H5N5|A0A0D6H5N5_ALCXX	tr|A0A0D6H5N5|A0A0D6H5N5_ALCXX 2,5-diketo-D-gluconic acid reductase A GN=dkgA PE=4 SV=1	7295100	6270900	6623200	12	12	12	51.6	51.6	51.6	30.058	0	323.31	1997400000	96
tr|A0A0D6IAU4|A0A0D6IAU4_ALCXX	tr|A0A0D6IAU4|A0A0D6IAU4_ALCXX Aspartokinase GN=lysC PE=3 SV=1	6599500	6832600	6694100	13	13	13	33.3	33.3	33.3	44.971	0	89.707	2460000000	113
tr|A0A0D6GY42|A0A0D6GY42_ALCXX	tr|A0A0D6GY42|A0A0D6GY42_ALCXX Adenylosuccinate lyase GN=purB PE=3 SV=1	7057200	6249000	6797300	16	16	16	39.7	39.7	39.7	50.391	0	84.894	1871000000	140
tr|A0A0D6HF20|A0A0D6HF20_ALCXX	tr|A0A0D6HF20|A0A0D6HF20_ALCXX Outer membrane protein assembly factor BamA GN=bamA PE=3 SV=1	6611800	7201200	6258200	27	27	27	35.1	35.1	35.1	86.978	0	184.27	3082900000	134
tr|A0A0D6IGV9|A0A0D6IGV9_ALCXX	tr|A0A0D6IGV9|A0A0D6IGV9_ALCXX Amino acid ABC transporter substrate-binding protein GN=peb1A_3 PE=4 SV=1	5684700	7627000	6757700	15	14	14	49.4	49.4	49.4	36.628	0	167.77	2005300000	82
tr|A0A0D6FR42|A0A0D6FR42_ALCXX	tr|A0A0D6FR42|A0A0D6FR42_ALCXX Copper resistance protein NlpE N-terminal domain-containing protein GN=ERS451415_00555 PE=4 SV=1	7327400	6222600	6458400	9	9	9	39.9	39.9	39.9	26.919	0	225.95	1607600000	47
tr|A0A0D6IJD7|A0A0D6IJD7_ALCXX	tr|A0A0D6IJD7|A0A0D6IJD7_ALCXX NADP-dependent malic enzyme GN=maeB_3 PE=3 SV=1	5682800	6767500	7507100	16	16	8	34.2	34.2	16.1	82.755	0	158.61	1301100000	76
tr|A0A0D6IFK7|A0A0D6IFK7_ALCXX	tr|A0A0D6IFK7|A0A0D6IFK7_ALCXX Phosphoglucosamine mutase GN=glmM PE=3 SV=1	5872300	7117200	6953800	9	9	9	20.1	20.1	20.1	48.101	0	69.267	945160000	53
tr|A0A0D6GS31|A0A0D6GS31_ALCXX	tr|A0A0D6GS31|A0A0D6GS31_ALCXX Phenylacetate-CoA oxygenase subunit PaaC GN=paaC PE=4 SV=1	5199400	12254000	2271100	8	8	8	37.4	37.4	37.4	28.481	0	30.335	980900000	34
tr|A0A0D6GKK6|A0A0D6GKK6_ALCXX	tr|A0A0D6GKK6|A0A0D6GKK6_ALCXX Periplasmic serine endoprotease DegP-like GN=mucD_1 PE=3 SV=1	7247200	6338500	6136100	16	16	16	33.1	33.1	33.1	51.935	0	81.815	2124500000	106
tr|A0A0D6FHS3|A0A0D6FHS3_ALCXX	tr|A0A0D6FHS3|A0A0D6FHS3_ALCXX Cytochrome c oxidase subunit 2 GN=ctaC PE=3 SV=1	6767500	6579000	6356300	10	10	10	29.6	29.6	29.6	42.234	0	40.409	1094700000	52
tr|A0A0D6FXP7|A0A0D6FXP7_ALCXX	tr|A0A0D6FXP7|A0A0D6FXP7_ALCXX Proline--tRNA ligase GN=proS PE=3 SV=1	6429000	6359200	6848200	25	25	25	57.3	57.3	57.3	63.909	0	142.63	3439800000	193
tr|A0A0D6HK07|A0A0D6HK07_ALCXX	tr|A0A0D6HK07|A0A0D6HK07_ALCXX Fe(3+) ABC transporter substrate-binding protein GN=futA1 PE=4 SV=1	5192400	8931800	5474700	14	14	14	52.7	52.7	52.7	37.467	0	117.08	1732000000	84
tr|A0A0D6HCN4|A0A0D6HCN4_ALCXX	tr|A0A0D6HCN4|A0A0D6HCN4_ALCXX Basal-body rod modification protein FlgD GN=flgD PE=3 SV=1	5704700	6898400	6989700	11	11	11	64.1	64.1	64.1	24.188	0	323.31	7146900000	135
tr|A0A0D6FEG9|A0A0D6FEG9_ALCXX	tr|A0A0D6FEG9|A0A0D6FEG9_ALCXX Acetylornithine aminotransferase GN=argD_1 PE=3 SV=1	6055200	6914800	6595200	20	20	20	63.2	63.2	63.2	42.851	0	223.51	2839500000	135
tr|A0A0D6ISU2|A0A0D6ISU2_ALCXX	tr|A0A0D6ISU2|A0A0D6ISU2_ALCXX Rhodanese-like domain-containing protein GN=glpE PE=4 SV=1	5656100	6366800	7259100	8	8	8	63.6	63.6	63.6	14.942	0	83.388	1186000000	44
tr|A0A0D6ID48|A0A0D6ID48_ALCXX;tr|A0A0D6IAU0|A0A0D6IAU0_ALCXX	tr|A0A0D6ID48|A0A0D6ID48_ALCXX Cbb3-type cytochrome c oxidase subunit II GN=ccoO PE=4 SV=1	6562900	6110700	6561700	10	10	10	44.4	44.4	44.4	26.568	0	105.8	2040800000	57
tr|A0A0D6GZS8|A0A0D6GZS8_ALCXX	tr|A0A0D6GZS8|A0A0D6GZS8_ALCXX ATP-binding protein GN=BIZ92_30260 PE=4 SV=1	6460700	6501800	6223000	12	12	12	28.2	28.2	28.2	53.866	0	47.86	1217000000	66
tr|A0A0D6IX45|A0A0D6IX45_ALCXX	tr|A0A0D6IX45|A0A0D6IX45_ALCXX FecR domain-containing protein GN=ERS369984_06194 PE=4 SV=1	5918800	6810300	6452700	18	18	18	67.2	67.2	67.2	38.098	0	263.78	2698400000	121
tr|A0A0D6ITP5|A0A0D6ITP5_ALCXX	tr|A0A0D6ITP5|A0A0D6ITP5_ALCXX Carboxy-terminal processing protease CtpB GN=ctpB PE=3 SV=1	6506000	6824600	5802200	16	16	16	35.3	35.3	35.3	50.978	0	99.013	2674900000	120
tr|A0A0D6I2V8|A0A0D6I2V8_ALCXX	tr|A0A0D6I2V8|A0A0D6I2V8_ALCXX ABC transporter ATP-binding protein GN=lptB_9 PE=4 SV=1	5699000	6271400	6995300	10	10	10	36.8	36.8	36.8	28.738	0	82.74	2111200000	69
tr|A0A7T2REL6|A0A7T2REL6_ALCXX	tr|A0A7T2REL6|A0A7T2REL6_ALCXX Quinolinate synthase GN=nadA PE=4 SV=1	5703400	5658200	7494900	9	9	9	27.2	27.2	27.2	40.284	0	59.806	1144100000	46
tr|A0A0D6H1U8|A0A0D6H1U8_ALCXX	tr|A0A0D6H1U8|A0A0D6H1U8_ALCXX Protein HflC GN=hflC_1 PE=3 SV=1	5979300	4934200	7861900	17	17	17	46.3	46.3	46.3	33.658	0	191.85	1919200000	97
tr|A0A0D6IUW1|A0A0D6IUW1_ALCXX	tr|A0A0D6IUW1|A0A0D6IUW1_ALCXX NAD-dependent epimerase/dehydratase family protein GN=strE_5 PE=4 SV=1	4012200	6500300	8134300	13	13	13	54.8	54.8	54.8	36.274	0	171.91	1485000000	70
tr|A0A0D6FZA7|A0A0D6FZA7_ALCXX	tr|A0A0D6FZA7|A0A0D6FZA7_ALCXX Protein translocase subunit SecA GN=secA PE=3 SV=1	5607600	5790600	7247300	34	34	34	44	44	44	102.78	0	260.87	2534100000	163
tr|A0A0D6GGA5|A0A0D6GGA5_ALCXX	tr|A0A0D6GGA5|A0A0D6GGA5_ALCXX Acyl-CoA--6-aminopenicillanic acid acyltransferase GN=ERS369984_06072 PE=4 SV=1	6294100	6594300	5367500	16	16	16	52.6	52.6	52.6	41.33	0	272.21	2412900000	117
tr|A0A0D6FXL7|A0A0D6FXL7_ALCXX	tr|A0A0D6FXL7|A0A0D6FXL7_ALCXX Cell division coordinator CpoB GN=ybgF PE=3 SV=1	6376200	6165900	5704100	8	8	8	52.6	52.6	52.6	24.699	0	43.821	1305100000	56
tr|A0A0D6FPM3|A0A0D6FPM3_ALCXX	tr|A0A0D6FPM3|A0A0D6FPM3_ALCXX Tim44 domain-containing protein GN=ERS451415_00498 PE=4 SV=1	5813800	5802100	6623200	6	6	6	30.4	30.4	30.4	34.073	0	77.267	841840000	35
tr|A0A0D6GU80|A0A0D6GU80_ALCXX	tr|A0A0D6GU80|A0A0D6GU80_ALCXX Protease HtpX homolog GN=htpX_2 PE=3 SV=1	5706200	8363900	4151800	3	3	3	9.9	9.9	9.9	31.345	0	21.448	453520000	14
tr|A0A0D6GBJ0|A0A0D6GBJ0_ALCXX	tr|A0A0D6GBJ0|A0A0D6GBJ0_ALCXX Outer membrane protein assembly factor BamE GN=smpA PE=3 SV=1	5215900	5354500	7571900	5	5	5	51.1	51.1	51.1	20.01	0	224.85	1435600000	37
tr|A0A0D6FDI7|A0A0D6FDI7_ALCXX	tr|A0A0D6FDI7|A0A0D6FDI7_ALCXX DNA gyrase subunit B GN=gyrB PE=3 SV=1	5894400	5818200	6424000	32	32	32	41.8	41.8	41.8	89.882	0	238	2640100000	152
tr|A0A0D6I562|A0A0D6I562_ALCXX	tr|A0A0D6I562|A0A0D6I562_ALCXX Polyphosphate kinase 2 GN=ppk2 PE=3 SV=1	5885500	5680700	6534400	19	19	19	52.5	52.5	52.5	47.449	0	191.56	1855200000	121
tr|A0A0D6IQ74|A0A0D6IQ74_ALCXX	tr|A0A0D6IQ74|A0A0D6IQ74_ALCXX Dihydroxy-acid dehydratase GN=ilvD_5 PE=3 SV=1	5738500	6241600	5999700	21	21	21	41.5	41.5	41.5	65.512	0	282.19	2215600000	126
tr|A0A0D6FS74|A0A0D6FS74_ALCXX	tr|A0A0D6FS74|A0A0D6FS74_ALCXX Arginine biosynthesis bifunctional protein ArgJ GN=argJ PE=3 SV=1	5910100	5992100	5939300	17	17	17	51.2	51.2	51.2	42.898	0	302.74	2058600000	126
tr|A0A0D6GFA0|A0A0D6GFA0_ALCXX	tr|A0A0D6GFA0|A0A0D6GFA0_ALCXX Uncharacterized protein GN=BIZ92_14915 PE=4 SV=1	4613900	5737900	7444600	2	2	2	31.8	31.8	31.8	7.5404	0	104.35	817350000	35
tr|A0A0D6ICR9|A0A0D6ICR9_ALCXX	tr|A0A0D6ICR9|A0A0D6ICR9_ALCXX 2-hydroxy-3-oxopropionate reductase GN=garR_2 PE=4 SV=1	6010200	5746400	6014000	4	4	4	23.8	23.8	23.8	30.033	0	66.162	581850000	16
tr|A0A0D6FUY0|A0A0D6FUY0_ALCXX	tr|A0A0D6FUY0|A0A0D6FUY0_ALCXX N-acetyl-gamma-glutamyl-phosphate reductase GN=argC_1 PE=3 SV=1	5547400	6250700	5798700	18	18	18	67.2	67.2	67.2	38.034	0	148.87	2368100000	125
tr|A0A0D6ITM4|A0A0D6ITM4_ALCXX	tr|A0A0D6ITM4|A0A0D6ITM4_ALCXX BON domain-containing protein GN=ERS369984_03338 PE=4 SV=1	5633600	5810300	6139500	8	8	8	54	54	54	25.121	0	65.307	1001100000	51
tr|A0A0D6INK8|A0A0D6INK8_ALCXX	tr|A0A0D6INK8|A0A0D6INK8_ALCXX LysM domain/BON superfamily protein GN=ygaU PE=4 SV=1	5066700	5538400	6960000	9	9	9	63.5	63.5	63.5	15.676	0	59.082	716330000	32
tr|A0A0D6IV39|A0A0D6IV39_ALCXX	tr|A0A0D6IV39|A0A0D6IV39_ALCXX 2,3,4,5-tetrahydropyridine-2,6-dicarboxy late N-acetyltransferase GN=dapH PE=4 SV=1	6180900	5332000	5982400	6	6	6	51.9	51.9	51.9	20.126	0	314.59	1201300000	39
tr|A0A0D6FJY4|A0A0D6FJY4_ALCXX	tr|A0A0D6FJY4|A0A0D6FJY4_ALCXX GntR family transcriptional regulator GN=ydfH_1 PE=4 SV=1	5265100	6157100	6066600	4	4	4	21.8	21.8	21.8	25.996	0	41.934	595330000	13
tr|A0A0D6IX29|A0A0D6IX29_ALCXX;tr|A0A0D6I777|A0A0D6I777_ALCXX	tr|A0A0D6IX29|A0A0D6IX29_ALCXX Catalase GN=katA PE=3 SV=1	6217500	5758800	5425600	21	21	21	55.9	55.9	55.9	53.923	0	323.31	2430100000	150
tr|A0A0D6G7J1|A0A0D6G7J1_ALCXX	tr|A0A0D6G7J1|A0A0D6G7J1_ALCXX ATP-dependent RNA helicase rhlE GN=rhlE_2 PE=3 SV=1	5482600	6653200	5149700	16	16	16	44.9	44.9	44.9	52.046	0	191.91	1058800000	66
tr|A0A0D6FCT5|A0A0D6FCT5_ALCXX	tr|A0A0D6FCT5|A0A0D6FCT5_ALCXX ABC transporter GN=gltI_1 PE=4 SV=1	5721800	5888300	5660000	10	10	10	42.1	42.1	42.1	32.051	0	91.768	1446300000	64
tr|A0A0X8P146|A0A0X8P146_ALCXX	tr|A0A0X8P146|A0A0X8P146_ALCXX Cold-shock protein GN=AL504_19300 PE=4 SV=1	7557300	4571500	5070100	3	3	3	39.7	39.7	39.7	7.4142	0	26.313	1016600000	20
tr|A0A0D6H6R3|A0A0D6H6R3_ALCXX	tr|A0A0D6H6R3|A0A0D6H6R3_ALCXX Phenylalanine--tRNA ligase beta subunit GN=pheT PE=3 SV=1	5731500	4989500	6363600	26	26	26	45.2	45.2	45.2	87.707	0	234.23	2340100000	179
tr|A0A0D6HIH6|A0A0D6HIH6_ALCXX	tr|A0A0D6HIH6|A0A0D6HIH6_ALCXX Peptidyl-prolyl cis-trans isomerase D GN=ppiD PE=4 SV=1	4801900	5670100	6300400	31	31	31	61.9	61.9	61.9	71.053	0	323.31	3735800000	206
tr|A0A0D6IV02|A0A0D6IV02_ALCXX	tr|A0A0D6IV02|A0A0D6IV02_ALCXX 2-aminoadipate transaminase GN=lysN_5 PE=4 SV=1	6494300	5461600	4784700	18	18	18	71.5	71.5	71.5	43.346	0	144.46	1964000000	124
tr|A0A0D6IDZ5|A0A0D6IDZ5_ALCXX	tr|A0A0D6IDZ5|A0A0D6IDZ5_ALCXX D-xylose ABC transporter substrate-binding protein GN=xylF PE=4 SV=1	5833700	5824400	5053700	16	16	16	53.6	53.6	53.6	35.778	0	263.72	2017700000	141
tr|A0A0D6GG85|A0A0D6GG85_ALCXX	tr|A0A0D6GG85|A0A0D6GG85_ALCXX ABC transporter substrate-binding protein GN=dppA_2 PE=3 SV=1	5280900	5005600	6352900	21	21	21	48	48	48	56.694	0	122.78	2041400000	142
tr|A0A0D6H4W2|A0A0D6H4W2_ALCXX	tr|A0A0D6H4W2|A0A0D6H4W2_ALCXX Aspartate-semialdehyde dehydrogenase GN=asd PE=3 SV=1	5781700	5137400	5682400	16	16	16	45.7	45.7	45.7	40.498	0	282.66	2229700000	115
tr|A0A7T2RI09|A0A7T2RI09_ALCXX	tr|A0A7T2RI09|A0A7T2RI09_ALCXX Efflux RND transporter periplasmic adaptor subunit GN=I6G72_13490 PE=3 SV=1	5587600	5742200	5260400	21	21	21	60.9	60.9	60.9	43.592	0	248.38	2762400000	139
tr|A0A0D6IVZ4|A0A0D6IVZ4_ALCXX	tr|A0A0D6IVZ4|A0A0D6IVZ4_ALCXX 30S ribosomal protein S14 GN=rpsN PE=3 SV=1	5271300	6130100	4995900	4	4	4	32.7	32.7	32.7	11.719	0	34.833	1816800000	44
tr|A0A0D6GSA5|A0A0D6GSA5_ALCXX	tr|A0A0D6GSA5|A0A0D6GSA5_ALCXX Alkyl hydroperoxide reductase C GN=ahpC PE=3 SV=1	4943600	6051300	5284400	6	6	6	31	31	31	23.866	0	198.29	1125000000	49
tr|A0A0D6H042|A0A0D6H042_ALCXX	tr|A0A0D6H042|A0A0D6H042_ALCXX Putrescine-binding periplasmic protein GN=potF PE=3 SV=1	5700700	5204000	5333600	10	10	10	31.3	31.3	31.3	40.861	0	61.328	1819300000	72
tr|A0A0D6ITD9|A0A0D6ITD9_ALCXX	tr|A0A0D6ITD9|A0A0D6ITD9_ALCXX Lipopolysaccharide export system protein LptA GN=lptA PE=3 SV=1	5633400	5251000	5305500	9	9	9	55.4	55.4	55.4	22.885	0	198.05	1191200000	59
tr|A0A0D6IH99|A0A0D6IH99_ALCXX	tr|A0A0D6IH99|A0A0D6IH99_ALCXX Transketolase GN=tktA PE=3 SV=1	5256700	4711200	6196300	20	20	20	30.2	30.2	30.2	71.861	0	89.614	2060800000	121
tr|A0A0D6GIJ0|A0A0D6GIJ0_ALCXX	tr|A0A0D6GIJ0|A0A0D6GIJ0_ALCXX Efflux pump membrane transporter GN=acrB_1 PE=3 SV=1	4500100	6336100	4956100	17	16	16	19.2	18.5	18.5	111.93	0	290.38	1247400000	91
tr|A0A0D6IB66|A0A0D6IB66_ALCXX;tr|A0A0D6GEE0|A0A0D6GEE0_ALCXX	tr|A0A0D6IB66|A0A0D6IB66_ALCXX Argininosuccinate lyase GN=ERS451415_04451 PE=3 SV=1	4899200	5288600	5599200	9	9	9	29.5	29.5	29.5	34.442	0	36.315	1671300000	85
tr|A0A0D6G1M7|A0A0D6G1M7_ALCXX	tr|A0A0D6G1M7|A0A0D6G1M7_ALCXX Fumarate hydratase class I GN=fumB PE=3 SV=1	5556000	4947500	5247900	25	25	25	52.7	52.7	52.7	55.187	0	192.16	2898900000	163
tr|A0A0D6FPR1|A0A0D6FPR1_ALCXX	tr|A0A0D6FPR1|A0A0D6FPR1_ALCXX Protein-L-isoaspartate O-methyltransferase GN=pcm_1 PE=3 SV=1	5050900	5536200	5092800	9	9	9	49.6	49.6	49.6	24.784	0	67.832	942260000	55
tr|A0A0D6I331|A0A0D6I331_ALCXX	tr|A0A0D6I331|A0A0D6I331_ALCXX Alpha-2-macroglobulin family N-terminal region GN=ERS451415_03918 PE=3 SV=1	5198300	4905600	5448800	51	51	51	36	36	36	190.55	0	323.31	2293100000	208
tr|A0A0D6ILR3|A0A0D6ILR3_ALCXX	tr|A0A0D6ILR3|A0A0D6ILR3_ALCXX Tetratricopeptide repeat protein GN=ERS451415_05368 PE=4 SV=1	4367400	2454400	8676200	15	15	15	33.8	33.8	33.8	68.311	0	223.63	739330000	48
tr|A0A7T2RI14|A0A7T2RI14_ALCXX	tr|A0A7T2RI14|A0A7T2RI14_ALCXX Uncharacterized protein GN=I6G72_13735 PE=4 SV=1	4955500	5548100	4897500	3	3	3	43.1	43.1	43.1	11.333	0	104.21	872820000	29
tr|A0A0D6GRM0|A0A0D6GRM0_ALCXX	tr|A0A0D6GRM0|A0A0D6GRM0_ALCXX Histidinol-phosphate aminotransferase GN=hisC2_3 PE=3 SV=1	5491800	4128000	5753000	17	17	17	53.6	53.6	53.6	40.175	0	133.93	1780000000	87
tr|A0A0D6IST8|A0A0D6IST8_ALCXX	tr|A0A0D6IST8|A0A0D6IST8_ALCXX 2,3-bisphosphoglycerate-dependent phosphoglycerate mutase GN=gpmA PE=3 SV=1	5460300	4965800	4926600	11	11	11	59.6	59.6	59.6	28.234	0	323.31	1252000000	86
tr|A0A0D6ITQ1|A0A0D6ITQ1_ALCXX	tr|A0A0D6ITQ1|A0A0D6ITQ1_ALCXX General stress protein 17o GN=ohrB_3 PE=3 SV=1	4902700	5402200	5025400	3	3	3	26.8	26.8	26.8	14.546	0	34.638	764020000	24
tr|A0A0D6H518|A0A0D6H518_ALCXX	tr|A0A0D6H518|A0A0D6H518_ALCXX Phenylalanine--tRNA ligase alpha subunit GN=pheS PE=3 SV=1	5248000	4987900	4993800	16	16	16	53.8	53.8	53.8	38.427	0	248.8	1501300000	85
tr|A0A0D6FEK0|A0A0D6FEK0_ALCXX	tr|A0A0D6FEK0|A0A0D6FEK0_ALCXX Uncharacterized conserved protein GN=ERS369984_02962 PE=4 SV=1	4482500	4809200	5901900	3	3	3	30.3	30.3	30.3	11.883	0	17.775	947590000	35
tr|A0A0D6IHH9|A0A0D6IHH9_ALCXX	tr|A0A0D6IHH9|A0A0D6IHH9_ALCXX Phosphoglycerate kinase GN=pgk PE=3 SV=1	5173400	4841500	5138500	17	17	17	50.1	50.1	50.1	41.276	0	233.4	2912700000	157
tr|A0A0D6H1Y0|A0A0D6H1Y0_ALCXX	tr|A0A0D6H1Y0|A0A0D6H1Y0_ALCXX Phosphoribosylamine--glycine ligase GN=purD PE=3 SV=1	4750000	4887400	5428000	18	18	18	55.9	55.9	55.9	46.785	0	230.95	1662800000	129
tr|A0A0D6FEB7|A0A0D6FEB7_ALCXX	tr|A0A0D6FEB7|A0A0D6FEB7_ALCXX DNA topoisomerase GN=topB_1 PE=3 SV=1	5355500	5938900	3746600	36	36	36	48.7	48.7	48.7	97.149	0	323.31	2116900000	154
tr|A0A0D6GZS0|A0A0D6GZS0_ALCXX	tr|A0A0D6GZS0|A0A0D6GZS0_ALCXX Probable transcriptional regulatory protein BIZ92_30255 GN=pmpR PE=3 SV=1	5166100	4947800	4914400	2	2	2	11.5	11.5	11.5	26.275	0	17.865	479150000	19
tr|A0A0D6HD25|A0A0D6HD25_ALCXX	tr|A0A0D6HD25|A0A0D6HD25_ALCXX Flagellar hook-length control protein GN=fliK PE=3 SV=1	4858100	4738800	5334400	18	18	18	59.2	59.2	59.2	44.838	0	323.31	19497000000	246
tr|A0A0D6GC64|A0A0D6GC64_ALCXX	tr|A0A0D6GC64|A0A0D6GC64_ALCXX Cytochrome C GN=BIZ92_14735 PE=4 SV=1	7621600	7243400	0	4	4	4	48.7	48.7	48.7	12.458	0	12.079	645390000	24
tr|A0A0D6FY86|A0A0D6FY86_ALCXX	tr|A0A0D6FY86|A0A0D6FY86_ALCXX Cys-tRNA(Pro)/Cys-tRNA(Cys) deacylase ybaK GN=ybaK_1 PE=4 SV=1	5341000	4480500	4963000	4	4	4	38.2	38.2	38.2	17.104	0	99.47	689900000	30
tr|A0A0D6GLN5|A0A0D6GLN5_ALCXX	tr|A0A0D6GLN5|A0A0D6GLN5_ALCXX Acyl-CoA thioester hydrolase, YbgC/YbaW family GN=ERS451415_01494 PE=4 SV=1	3700500	5670600	5378100	4	4	4	34.2	34.2	34.2	16.6	0	13.162	532030000	18
tr|A0A0D6IVU4|A0A0D6IVU4_ALCXX	tr|A0A0D6IVU4|A0A0D6IVU4_ALCXX DegT/DnrJ/EryC1/StrS family aminotransferase GN=arnB_1 PE=3 SV=1	4713200	6112700	3918900	12	12	12	46.2	46.2	46.2	39.44	0	91.501	1429200000	79
tr|A0A0D6H501|A0A0D6H501_ALCXX	tr|A0A0D6H501|A0A0D6H501_ALCXX LysM peptidoglycan-binding domain-containing protein GN=ERS451415_02032 PE=4 SV=1	4577000	5077000	4895900	16	16	16	32.8	32.8	32.8	60.883	0	323.31	1542800000	97
tr|A0A0D6FIP7|A0A0D6FIP7_ALCXX	tr|A0A0D6FIP7|A0A0D6FIP7_ALCXX CsgG/HfaB family protein GN=ERS369984_02770 PE=4 SV=1	4381500	4907000	5223000	10	10	10	38.7	38.7	38.7	23.823	0	38.407	906470000	52
tr|A0A0D6ITQ0|A0A0D6ITQ0_ALCXX	tr|A0A0D6ITQ0|A0A0D6ITQ0_ALCXX L-lactate dehydrogenase GN=ldh PE=4 SV=1	4894900	4580800	5014900	10	10	10	37.2	37.2	37.2	37.055	0	67.366	1045400000	63
tr|A0A0D6IW11|A0A0D6IW11_ALCXX	tr|A0A0D6IW11|A0A0D6IW11_ALCXX Translation initiation factor IF-1 GN=infA_2 PE=3 SV=1	5144700	4400200	4906300	5	5	5	69.4	69.4	69.4	8.2577	0	16.733	824560000	33
tr|A0A0D6G3K8|A0A0D6G3K8_ALCXX	tr|A0A0D6G3K8|A0A0D6G3K8_ALCXX Fumarate hydratase class II GN=fumC PE=3 SV=1	4320000	4701800	5394400	15	15	15	46.4	46.4	46.4	49.602	0	73.965	1521100000	88
tr|A0A0D6G5C5|A0A0D6G5C5_ALCXX	tr|A0A0D6G5C5|A0A0D6G5C5_ALCXX Energy-dependent translational throttle protein EttA GN=ettA PE=3 SV=1	3988200	5351600	5010000	21	21	21	47.8	47.8	47.8	61.832	0	231.19	1987500000	116
tr|A0A0D6FIY9|A0A0D6FIY9_ALCXX	tr|A0A0D6FIY9|A0A0D6FIY9_ALCXX Glutamine--fructose-6-phosphate aminotransferase [isomerizing] GN=glmS PE=3 SV=1	4454100	4682700	5211900	17	17	17	34.8	34.8	34.8	66.953	0	56.77	1301100000	79
tr|A0A0D6HU15|A0A0D6HU15_ALCXX	tr|A0A0D6HU15|A0A0D6HU15_ALCXX Universal stress protein GN=uspA PE=3 SV=1	4509900	4445500	5343000	7	7	7	65.5	65.5	65.5	15.974	0	251.96	1324800000	58
tr|A0A0D6IMS4|A0A0D6IMS4_ALCXX	tr|A0A0D6IMS4|A0A0D6IMS4_ALCXX Uncharacterized protein GN=ERS451415_05453 PE=4 SV=1	5283200	4383500	4484300	5	5	5	48.1	48.1	48.1	16.931	0	323.31	1016100000	39
tr|A0A0D6IAU3|A0A0D6IAU3_ALCXX	tr|A0A0D6IAU3|A0A0D6IAU3_ALCXX Inositol-1-monophosphatase GN=suhB_3 PE=3 SV=1	4081600	5565700	4467700	7	7	7	27.2	27.2	27.2	28.231	0	63.911	838750000	48
tr|A0A0D6FM60|A0A0D6FM60_ALCXX	tr|A0A0D6FM60|A0A0D6FM60_ALCXX ATP synthase subunit delta GN=atpH PE=3 SV=1	7288400	4017800	2797500	10	10	10	59.2	59.2	59.2	19.421	0	260.05	1444200000	65
tr|A0A0D6FUR1|A0A0D6FUR1_ALCXX	tr|A0A0D6FUR1|A0A0D6FUR1_ALCXX Adenosine kinase GN=adoK PE=4 SV=1	5090200	4722000	4094800	8	8	8	32.3	32.3	32.3	33.205	0	130.71	844830000	39
tr|A0A0D6G1L3|A0A0D6G1L3_ALCXX	tr|A0A0D6G1L3|A0A0D6G1L3_ALCXX Glycine--tRNA ligase beta subunit GN=glyS PE=3 SV=1	4120300	4763400	5022100	16	16	16	28.4	28.4	28.4	76.173	0	68.228	1524100000	101
tr|A0A0D6IEK5|A0A0D6IEK5_ALCXX;tr|A0A0D6IAV0|A0A0D6IAV0_ALCXX	tr|A0A0D6IEK5|A0A0D6IEK5_ALCXX Cbb3-type cytochrome c oxidase subunit GN=ccoP_2 PE=3 SV=1	4347800	4187800	5364600	7	7	7	30.4	30.4	30.4	34.488	0	71.451	1615300000	60
tr|A0A0D6IGU5|A0A0D6IGU5_ALCXX	tr|A0A0D6IGU5|A0A0D6IGU5_ALCXX Phosphoribosylaminoimidazole-succinocarboxamide synthase GN=purC PE=3 SV=1	4873000	4389500	4598900	15	15	15	56.3	56.3	56.3	32.354	0	103.66	1716400000	107
tr|A0A7T2R8W2|A0A7T2R8W2_ALCXX	tr|A0A7T2R8W2|A0A7T2R8W2_ALCXX Phosphoribosylformylglycinamidine synthase GN=purL PE=3 SV=1	4445700	4850900	4513500	28	28	28	29.7	29.7	29.7	144.71	0	158.86	1276700000	129
tr|A0A0D6HXN4|A0A0D6HXN4_ALCXX	tr|A0A0D6HXN4|A0A0D6HXN4_ALCXX GMP synthase [glutamine-hydrolyzing] GN=guaA_3 PE=3 SV=1	4836800	4224500	4733400	18	18	18	42.3	42.3	42.3	58.388	0	119.26	1652700000	113
tr|A0A0A5JFG3|A0A0A5JFG3_ALCXX	tr|A0A0A5JFG3|A0A0A5JFG3_ALCXX Cold-shock protein GN=A7J67_01015 PE=4 SV=1	7467800	0	6286200	2	2	2	29.6	29.6	29.6	8.6246	0	37.201	1042800000	36
tr|A0A0D6G3J7|A0A0D6G3J7_ALCXX	tr|A0A0D6G3J7|A0A0D6G3J7_ALCXX N-acetylmuramoyl-L-alanine amidase GN=amiC_5 PE=4 SV=1	5294900	4413200	3983600	11	11	11	24.6	24.6	24.6	50.036	0	24.933	466800000	32
tr|A0A0D6IU57|A0A0D6IU57_ALCXX	tr|A0A0D6IU57|A0A0D6IU57_ALCXX Argininosuccinate lyase GN=ERS451415_05873 PE=3 SV=1	2846600	6838800	3947300	9	9	9	33.5	33.5	33.5	33.484	0	21.228	1029800000	50
tr|A0A0D6FLA3|A0A0D6FLA3_ALCXX	tr|A0A0D6FLA3|A0A0D6FLA3_ALCXX Anthranilate synthase component 1 GN=trpE PE=3 SV=1	4897100	4373100	4339800	16	16	16	36.6	36.6	36.6	55.339	0	78.156	1526700000	73
tr|A0A0D6G6H7|A0A0D6G6H7_ALCXX	tr|A0A0D6G6H7|A0A0D6G6H7_ALCXX L-threonine dehydratase catabolic TdcB GN=tdcB_1 PE=4 SV=1	4110800	5416000	4076400	9	9	9	43.3	43.3	43.3	33.955	0	109.14	577410000	34
tr|A0A0D6IRS5|A0A0D6IRS5_ALCXX	tr|A0A0D6IRS5|A0A0D6IRS5_ALCXX Glutaredoxin GN=grxD PE=3 SV=1	4020000	4581300	4988000	6	6	6	53.7	53.7	53.7	11.854	0	80.928	805200000	31
tr|A0A0D6GL40|A0A0D6GL40_ALCXX	tr|A0A0D6GL40|A0A0D6GL40_ALCXX Tryptophan synthase alpha chain GN=trpA_1 PE=3 SV=1	3210800	6788500	3558700	7	7	7	31.2	31.2	31.2	30.234	0	121.79	532310000	29
tr|A0A0D6HDP7|A0A0D6HDP7_ALCXX	tr|A0A0D6HDP7|A0A0D6HDP7_ALCXX Chemotaxis protein CheW GN=cheW PE=4 SV=1	3947400	4474600	5113400	5	5	5	29.5	29.5	29.5	18.195	0	13.669	916580000	50
tr|A0A0D6H2Q8|A0A0D6H2Q8_ALCXX	tr|A0A0D6H2Q8|A0A0D6H2Q8_ALCXX DNA topoisomerase 4 subunit A GN=parC PE=3 SV=1	4397600	3384900	5685600	21	21	21	34	34	34	84.469	0	85.593	935280000	93
tr|A0A0D6HE81|A0A0D6HE81_ALCXX	tr|A0A0D6HE81|A0A0D6HE81_ALCXX Aspartate chemoreceptor protein GN=tar_1 PE=3 SV=1	4424100	4555200	4480700	24	15	15	53.5	29	29	60.208	0	323.31	2356200000	106
tr|A0A0D6IF76|A0A0D6IF76_ALCXX	tr|A0A0D6IF76|A0A0D6IF76_ALCXX Acetyl-CoA C-acyltransferase family protein GN=bktB PE=3 SV=1	4011200	5001300	4303300	20	20	20	55.5	55.5	55.5	40.682	0	234.7	2816200000	146
tr|A0A0D6IVI7|A0A0D6IVI7_ALCXX	tr|A0A0D6IVI7|A0A0D6IVI7_ALCXX NAD-dependent succinate-semialdehyde dehydrogenase GN=gabD_4 PE=4 SV=1	4010400	4494800	4804800	17	17	17	42.1	42.1	42.1	51.258	0	183.63	1902300000	100
tr|A0A0D6I0P3|A0A0D6I0P3_ALCXX	tr|A0A0D6I0P3|A0A0D6I0P3_ALCXX Iron-sulfur cluster assembly scaffold protein IscU GN=nifU PE=3 SV=1	4350300	4031200	4908800	7	7	7	62.7	62.7	62.7	14.316	0	22.646	899320000	50
tr|A0A0D6FV51|A0A0D6FV51_ALCXX	tr|A0A0D6FV51|A0A0D6FV51_ALCXX Phospholipid-binding protein GN=ybhB PE=4 SV=1	4295300	4299400	4640100	6	6	6	30.3	30.3	30.3	23.849	0	78.588	874810000	35
tr|A0A0D6FZ01|A0A0D6FZ01_ALCXX	tr|A0A0D6FZ01|A0A0D6FZ01_ALCXX 2-hydroxy-3-oxopropionate reductase GN=garR_1 PE=4 SV=1	4257300	3946000	5015200	11	11	11	46.2	46.2	46.2	31.349	0	55.001	1249000000	59
tr|A0A0D6GIW6|A0A0D6GIW6_ALCXX;tr|A0A0D6IK18|A0A0D6IK18_ALCXX;tr|A0A0D6IT31|A0A0D6IT31_ALCXX;tr|A0A0D6IK14|A0A0D6IK14_ALCXX	tr|A0A0D6GIW6|A0A0D6GIW6_ALCXX Outer membrane porin protein BP0840 GN=ERS451415_01370 PE=4 SV=1	4167500	4311200	4703000	8	8	8	23.3	23.3	23.3	40.01	0	39.395	839380000	31
tr|A0A0D6GH49|A0A0D6GH49_ALCXX	tr|A0A0D6GH49|A0A0D6GH49_ALCXX NADH-quinone oxidoreductase subunit F GN=nqo1_1 PE=3 SV=1	4932300	4340400	3888700	17	17	17	44.6	44.6	44.6	49.976	0	100.35	1281400000	63
tr|A0A0D6FJ73|A0A0D6FJ73_ALCXX	tr|A0A0D6FJ73|A0A0D6FJ73_ALCXX S-(hydroxymethyl)glutathione dehydrogenase GN=frmA PE=3 SV=1	4452400	3833500	4861600	8	8	8	30.1	30.1	30.1	39.049	0	30.047	878970000	42
tr|A0A0D6HDL6|A0A0D6HDL6_ALCXX	tr|A0A0D6HDL6|A0A0D6HDL6_ALCXX Chemotaxis protein MotB GN=motB_1 PE=3 SV=1	4235300	4240400	4643000	17	17	17	59.6	59.6	59.6	36.092	0	323.31	1227600000	91
tr|A0A0A5JJ79|A0A0A5JJ79_ALCXX	tr|A0A0A5JJ79|A0A0A5JJ79_ALCXX Nitrogen regulatory protein GN=ptsN PE=4 SV=1	3899200	3448300	5764300	6	6	6	55.6	55.6	55.6	16.241	0	16.754	805320000	35
tr|A0A0D6HHU8|A0A0D6HHU8_ALCXX	tr|A0A0D6HHU8|A0A0D6HHU8_ALCXX Copper-transporting P-type ATPase GN=actP_3 PE=4 SV=1	0	7324700	5719600	2	2	2	50	50	50	6.8157	0	90.76	487500000	9
tr|A0A0D6FUC8|A0A0D6FUC8_ALCXX	tr|A0A0D6FUC8|A0A0D6FUC8_ALCXX Glutamate--tRNA ligase GN=gltX PE=3 SV=1	4095600	3997500	4904300	15	15	15	37.4	37.4	37.4	52.013	0	64.986	875000000	80
tr|A0A0D6GJM9|A0A0D6GJM9_ALCXX	tr|A0A0D6GJM9|A0A0D6GJM9_ALCXX Alkyl hydroperoxide reductase AhpD GN=ahpD PE=3 SV=1	4739600	4045100	4155700	10	10	10	65.7	65.7	65.7	18.344	0	130.05	1483100000	98
tr|A0A0D6I342|A0A0D6I342_ALCXX	tr|A0A0D6I342|A0A0D6I342_ALCXX Isoleucine--tRNA ligase GN=ileS PE=3 SV=1	4046300	4447700	4378600	28	28	28	39.6	39.6	39.6	106.43	0	177.97	2403600000	173
tr|A0A0D6H7F1|A0A0D6H7F1_ALCXX	tr|A0A0D6H7F1|A0A0D6H7F1_ALCXX Phosphoenolpyruvate carboxykinase [GTP] GN=pckG PE=3 SV=1	3853400	4928000	4056500	7	7	7	15	15	15	67.502	0	49.301	806090000	30
tr|A0A0D6GM35|A0A0D6GM35_ALCXX	tr|A0A0D6GM35|A0A0D6GM35_ALCXX Probable cytosol aminopeptidase GN=pepA PE=3 SV=1	4375200	4581200	3762300	18	18	18	47.3	47.3	47.3	52.359	0	62.237	1192900000	83
tr|A0A0D6I3S4|A0A0D6I3S4_ALCXX	tr|A0A0D6I3S4|A0A0D6I3S4_ALCXX 2-hydroxyacid dehydrogenase GN=BIZ92_28620 PE=3 SV=1	3890700	3972200	4831600	10	10	10	36.2	36.2	36.2	34.055	0	41.325	910760000	61
tr|A0A0D6FW76|A0A0D6FW76_ALCXX	tr|A0A0D6FW76|A0A0D6FW76_ALCXX Enoyl-[acyl-carrier-protein] reductase [NADH] GN=fabI_1 PE=3 SV=1	4739400	3476800	4474400	15	15	15	57.1	57.1	57.1	27.575	0	168.93	1558700000	90
tr|A0A0D6HJ25|A0A0D6HJ25_ALCXX	tr|A0A0D6HJ25|A0A0D6HJ25_ALCXX Glutamine synthetase GN=glnA_1 PE=3 SV=1	4264500	4368400	3987900	16	16	16	33.6	33.6	33.6	51.847	0	144.08	2483400000	122
tr|A0A0D6FV12|A0A0D6FV12_ALCXX	tr|A0A0D6FV12|A0A0D6FV12_ALCXX Ribonucleoside-diphosphate reductase subunit beta GN=nrdB PE=3 SV=1	4259900	3704000	4608000	10	10	10	39.6	39.6	39.6	45.363	0	191.57	1046900000	57
tr|A0A0D6H0I3|A0A0D6H0I3_ALCXX	tr|A0A0D6H0I3|A0A0D6H0I3_ALCXX Amino-acid acetyltransferase GN=argA PE=3 SV=1	4088300	3655900	4806400	12	12	12	26.8	26.8	26.8	48.958	0	33.344	532210000	45
tr|A0A0D6HX33|A0A0D6HX33_ALCXX	tr|A0A0D6HX33|A0A0D6HX33_ALCXX Uncharacterized protein GN=ERS451415_03473 PE=4 SV=1	2742800	2574700	7228900	6	6	6	20.3	20.3	20.3	37.619	0	113.89	753470000	44
tr|A0A0D6GX04|A0A0D6GX04_ALCXX	tr|A0A0D6GX04|A0A0D6GX04_ALCXX PhoH family protein GN=phoH PE=3 SV=1	3713000	4544600	4282500	10	10	10	23.8	23.8	23.8	62.808	0	153.14	754280000	43
tr|A0A0D6H3P5|A0A0D6H3P5_ALCXX	tr|A0A0D6H3P5|A0A0D6H3P5_ALCXX Protein HflK GN=hflK PE=3 SV=1	4146500	4005700	4379500	14	14	14	44	44	44	47.405	0	323.31	1664400000	100
tr|A0A0D6FGL2|A0A0D6FGL2_ALCXX	tr|A0A0D6FGL2|A0A0D6FGL2_ALCXX Bacterial protein of uncharacterized function (DUF945) GN=ydgA_1 PE=4 SV=1	3781200	4201000	4549400	21	21	21	56.3	56.3	56.3	52.272	0	72.484	1706400000	98
tr|A0A0D6GPL2|A0A0D6GPL2_ALCXX	tr|A0A0D6GPL2|A0A0D6GPL2_ALCXX Dihydrolipoyl dehydrogenase GN=lpd_1 PE=3 SV=1	5002100	3719700	3764000	23	23	23	58.9	58.9	58.9	49.996	0	233.41	11921000000	248
tr|A0A0D6GL51|A0A0D6GL51_ALCXX	tr|A0A0D6GL51|A0A0D6GL51_ALCXX 3-oxoacyl-[acyl-carrier-protein] synthase 3 GN=fabH PE=3 SV=1	4577100	3991400	3839800	10	10	10	41.2	41.2	41.2	34.41	0	98.175	1325100000	82
tr|A0A0D6ITU3|A0A0D6ITU3_ALCXX	tr|A0A0D6ITU3|A0A0D6ITU3_ALCXX Aspartyl/glutamyl-tRNA(Asn/Gln) amidotransferase subunit B GN=gatB PE=3 SV=1	3752700	4120100	4424400	12	12	12	36.5	36.5	36.5	52.77	0	64.871	642340000	49
tr|A0A0D6IP76|A0A0D6IP76_ALCXX	tr|A0A0D6IP76|A0A0D6IP76_ALCXX Phage tail assembly chaperone GN=ERS451415_05579 PE=4 SV=1	4307700	3843900	4123700	10	10	10	84.7	84.7	84.7	16.706	0	122.76	896270000	70
tr|A0A0D6INU5|A0A0D6INU5_ALCXX	tr|A0A0D6INU5|A0A0D6INU5_ALCXX Arginine/lysine/ornithine decarboxylase GN=adiA PE=3 SV=1	3075300	3734300	5444600	21	21	21	38	38	38	85.429	0	56.899	1259200000	120
tr|A0A0D6GU54|A0A0D6GU54_ALCXX	tr|A0A0D6GU54|A0A0D6GU54_ALCXX Recombination-associated protein RdgC GN=rdgC_1 PE=3 SV=1	2844500	4720400	4648000	9	9	9	30.8	30.8	30.8	33.377	0	68.859	889890000	57
tr|A0A0D6HDG5|A0A0D6HDG5_ALCXX	tr|A0A0D6HDG5|A0A0D6HDG5_ALCXX Amidophosphoribosyltransferase GN=purF PE=3 SV=1	4050200	3897100	4173900	10	10	10	26.1	26.1	26.1	55.432	0	45.831	839600000	54
tr|A0A0D6GRJ4|A0A0D6GRJ4_ALCXX	tr|A0A0D6GRJ4|A0A0D6GRJ4_ALCXX DNA gyrase subunit A GN=gyrA PE=3 SV=1	3671300	4359500	4080300	23	23	23	26.4	26.4	26.4	98.649	0	323.31	1826400000	129
tr|A0A0D6FYU3|A0A0D6FYU3_ALCXX	tr|A0A0D6FYU3|A0A0D6FYU3_ALCXX Uncharacterized protein GN=ERS369984_04882 PE=4 SV=1	3906100	4362700	3816800	6	6	6	48	48	48	16.499	0	188.11	916810000	50
tr|A0A0D6GEQ7|A0A0D6GEQ7_ALCXX	tr|A0A0D6GEQ7|A0A0D6GEQ7_ALCXX Serine--tRNA ligase GN=serS PE=3 SV=1	3633800	4614000	3774700	14	14	14	39.3	39.3	39.3	49.253	0	158.42	1416200000	106
tr|A0A0A5J6T1|A0A0A5J6T1_ALCXX	tr|A0A0A5J6T1|A0A0A5J6T1_ALCXX Ribosome-binding factor A GN=rbfA PE=3 SV=1	3635300	3834900	4521600	6	6	6	64.7	64.7	64.7	14.787	0	82.685	539790000	25
tr|A0A0D6GJT9|A0A0D6GJT9_ALCXX	tr|A0A0D6GJT9|A0A0D6GJT9_ALCXX Branched-chain amino acid ABC transporter ATP-binding protein/permease GN=lptB_5 PE=4 SV=1	4172700	4166900	3644200	11	11	11	22.9	22.9	22.9	65.826	0	149.9	1150000000	78
tr|A0A0D6HUB7|A0A0D6HUB7_ALCXX	tr|A0A0D6HUB7|A0A0D6HUB7_ALCXX Hemolysin-coregulated protein (Uncharacterized) GN=hcp1 PE=4 SV=1	4487900	3333800	4151700	9	9	9	71.3	71.3	71.3	18.587	0	49.661	2798400000	112
tr|A0A0D6FUM1|A0A0D6FUM1_ALCXX	tr|A0A0D6FUM1|A0A0D6FUM1_ALCXX Glycine zipper 2TM domain-containing protein GN=slyB PE=4 SV=1	4115800	3832700	4013800	5	5	5	44.9	44.9	44.9	16.798	0	58.878	710830000	28
tr|A0A0D6GRD8|A0A0D6GRD8_ALCXX	tr|A0A0D6GRD8|A0A0D6GRD8_ALCXX 2-(1,2-epoxy-1,2-dihydrophenyl)acetyl-CoA isomerase GN=echA8_4 PE=3 SV=1	4617300	3468000	3869800	11	11	11	45.8	45.8	45.8	28.01	0	28.591	1034900000	58
tr|A0A0D6ITK9|A0A0D6ITK9_ALCXX	tr|A0A0D6ITK9|A0A0D6ITK9_ALCXX Aspartyl/glutamyl-tRNA(Asn/Gln) amidotransferase subunit C GN=gatC PE=3 SV=1	3464700	4418000	3949400	6	6	6	74.5	74.5	74.5	11.159	0	28.365	790480000	47
tr|A0A0D6I2R0|A0A0D6I2R0_ALCXX	tr|A0A0D6I2R0|A0A0D6I2R0_ALCXX ATP-dependent Clp protease ATP-binding subunit ClpX GN=clpX PE=3 SV=1	4054200	3512300	4194200	17	17	17	45.4	45.4	45.4	47.245	0	165.52	1022000000	69
tr|A0A0D6GGG0|A0A0D6GGG0_ALCXX	tr|A0A0D6GGG0|A0A0D6GGG0_ALCXX Beta-ketoacyl-acyl-carrier-protein synthase I GN=ppsC_1 PE=4 SV=1	3674700	3856600	4195100	6	6	6	18.5	18.5	18.5	33.829	0	88.776	609460000	33
tr|A0A0D6HEZ9|A0A0D6HEZ9_ALCXX	tr|A0A0D6HEZ9|A0A0D6HEZ9_ALCXX Flagellar motor switch protein FliN GN=fliN PE=3 SV=1	4153700	3841700	3711100	3	3	3	18.9	18.9	18.9	19.033	0	40.294	479340000	19
tr|A0A0D6FVY4|A0A0D6FVY4_ALCXX	tr|A0A0D6FVY4|A0A0D6FVY4_ALCXX Tyrosine--tRNA ligase GN=tyrS PE=3 SV=1	3653700	3811500	4229300	14	14	14	44	44	44	45.209	0	211.86	980760000	69
tr|A0A0D6FLF7|A0A0D6FLF7_ALCXX	tr|A0A0D6FLF7|A0A0D6FLF7_ALCXX Thiol:disulfide interchange protein GN=dsbC PE=3 SV=1	4008600	3559800	4115900	10	10	10	38.6	38.6	38.6	29.176	0	68.031	675220000	40
tr|A0A0D6IGC9|A0A0D6IGC9_ALCXX	tr|A0A0D6IGC9|A0A0D6IGC9_ALCXX ABC transporter substrate-binding protein GN=BIZ92_07625 PE=4 SV=1	3936000	4185000	3544900	7	7	7	29.2	29.2	29.2	36.072	0	82.606	456570000	30
tr|A0A0D6I4S3|A0A0D6I4S3_ALCXX	tr|A0A0D6I4S3|A0A0D6I4S3_ALCXX ABC transporter substrate-binding protein GN=dppA_6 PE=4 SV=1	4195300	3761100	3613000	20	20	20	41.2	41.2	41.2	56.023	0	182.03	1703100000	111
tr|A0A0A5JFI4|A0A0A5JFI4_ALCXX	tr|A0A0A5JFI4|A0A0A5JFI4_ALCXX Ribose-phosphate pyrophosphokinase GN=prs_2 PE=3 SV=1	3717500	3661900	4189100	11	11	11	51.6	51.6	51.6	34.156	0	232.41	1331000000	76
tr|A0A0D6IQ14|A0A0D6IQ14_ALCXX	tr|A0A0D6IQ14|A0A0D6IQ14_ALCXX 3-oxoacyl-[acyl-carrier-protein] reductase FabG GN=fabG_32 PE=4 SV=1	6563000	5004900	0	4	4	4	18.6	18.6	18.6	24.972	0	5.9968	268470000	6
tr|A0A0D6INR1|A0A0D6INR1_ALCXX	tr|A0A0D6INR1|A0A0D6INR1_ALCXX Glutathione S-transferase GN=gstB_7 PE=4 SV=1	3673300	3527400	4336800	6	6	6	42.7	42.7	42.7	22.995	0	60.125	301250000	22
tr|A0A7T2VQW3|A0A7T2VQW3_ALCXX	tr|A0A7T2VQW3|A0A7T2VQW3_ALCXX DUF1311 domain-containing protein GN=I6G72_10155 PE=4 SV=1	4064800	4178700	3267100	9	9	9	58.6	58.6	58.6	24.541	0	241.51	902190000	65
tr|A0A0D6G445|A0A0D6G445_ALCXX	tr|A0A0D6G445|A0A0D6G445_ALCXX Excinuclease ABC subunit A GN=uvrA_1 PE=4 SV=1	3677500	4035700	3714900	30	30	29	20.7	20.7	20	209.83	0	112.01	841140000	80
tr|A0A0D6GWN9|A0A0D6GWN9_ALCXX	tr|A0A0D6GWN9|A0A0D6GWN9_ALCXX Putative uroporphyrinogen-III C-methyltransferase GN=hemX PE=4 SV=1	3695500	3464700	4116200	19	19	19	64.2	64.2	64.2	42.008	0	323.31	2391000000	134
tr|A0A0D6GPD4|A0A0D6GPD4_ALCXX	tr|A0A0D6GPD4|A0A0D6GPD4_ALCXX BON domain-containing protein GN=osmY_1 PE=4 SV=1	4865400	3161200	3235500	3	3	3	45.5	45.5	45.5	11.44	0	26.601	564330000	28
tr|A0A0D6GB87|A0A0D6GB87_ALCXX	tr|A0A0D6GB87|A0A0D6GB87_ALCXX 3-oxoacyl-[acyl-carrier-protein] reductase FabG GN=fabG_6 PE=4 SV=1	3575400	4197100	3473600	4	4	4	23.2	23.2	23.2	25.617	0	51.829	772220000	40
tr|A0A0D6GX58|A0A0D6GX58_ALCXX	tr|A0A0D6GX58|A0A0D6GX58_ALCXX Homoserine dehydrogenase GN=hom PE=3 SV=1	3653200	3588200	3995000	11	11	11	35.9	35.9	35.9	46.502	0	108.4	882680000	77
tr|A0A7T2RC67|A0A7T2RC67_ALCXX	tr|A0A7T2RC67|A0A7T2RC67_ALCXX SMC-Scp complex subunit ScpB GN=scpB PE=4 SV=1	3443700	3280200	4500600	8	8	8	21.7	21.7	21.7	43.211	0	280.49	891870000	43
tr|A0A0D6H231|A0A0D6H231_ALCXX	tr|A0A0D6H231|A0A0D6H231_ALCXX Valine--tRNA ligase GN=valS PE=3 SV=1	3815400	3596300	3800800	26	26	26	35.1	35.1	35.1	107.43	0	263.12	1848300000	135
tr|A0A0D6G298|A0A0D6G298_ALCXX	tr|A0A0D6G298|A0A0D6G298_ALCXX Carnitinyl-CoA dehydratase GN=caiD_2 PE=3 SV=1	3730400	3430000	4002400	8	8	8	43.5	43.5	43.5	26.799	0	46.577	1146000000	57
tr|A0A0D6HEV7|A0A0D6HEV7_ALCXX	tr|A0A0D6HEV7|A0A0D6HEV7_ALCXX Aspartate chemoreceptor protein GN=tar_3 PE=3 SV=1	3442600	3590100	4065700	27	17	16	60.8	34.5	30.6	61.675	0	136.13	1110500000	93
tr|A0A0D6INY3|A0A0D6INY3_ALCXX	tr|A0A0D6INY3|A0A0D6INY3_ALCXX Methionine--tRNA ligase GN=metG PE=3 SV=1	3462300	3465000	4116600	22	22	22	38.5	38.5	38.5	75.942	0	92.767	1330600000	110
tr|A0A0D6I4L9|A0A0D6I4L9_ALCXX	tr|A0A0D6I4L9|A0A0D6I4L9_ALCXX Ectoine/hydroxyectoine ABC transporter substrate-binding protein EhuB GN=ehuB PE=4 SV=1	4239800	3826900	2966700	18	18	18	62.4	62.4	62.4	31.557	0	65.86	2179600000	134
tr|A0A0D6IH54|A0A0D6IH54_ALCXX	tr|A0A0D6IH54|A0A0D6IH54_ALCXX ATP-dependent zinc metalloprotease FtsH GN=ftsH PE=3 SV=1	3513300	3599800	3909700	15	15	15	27.1	27.1	27.1	69.203	0	123.5	950140000	75
tr|A0A0D6I9A7|A0A0D6I9A7_ALCXX	tr|A0A0D6I9A7|A0A0D6I9A7_ALCXX DUF2968 domain-containing protein GN=ERS451415_04317 PE=4 SV=1	3692800	3872000	3427100	9	9	9	42.6	42.6	42.6	25.858	0	258.76	981780000	58
tr|A0A0D6IAZ0|A0A0D6IAZ0_ALCXX	tr|A0A0D6IAZ0|A0A0D6IAZ0_ALCXX Azurin GN=azu PE=4 SV=1	0	5202900	5777600	5	5	5	37.6	37.6	37.6	15.694	0	79.51	705000000	26
tr|A0A0D6GXR2|A0A0D6GXR2_ALCXX	tr|A0A0D6GXR2|A0A0D6GXR2_ALCXX Uncharacterized protein GN=ERS451415_01802 PE=4 SV=1	3637700	3904800	3426400	6	6	6	59.7	59.7	59.7	13.014	0	11.198	263700000	10
tr|A0A0D6G567|A0A0D6G567_ALCXX	tr|A0A0D6G567|A0A0D6G567_ALCXX Glutamine--tRNA ligase GN=glnS PE=3 SV=1	3581900	3632100	3751900	21	21	21	45.2	45.2	45.2	66.542	0	167.59	1080500000	99
tr|A0A0D6IDN0|A0A0D6IDN0_ALCXX	tr|A0A0D6IDN0|A0A0D6IDN0_ALCXX ABC transporter ATP-binding protein GN=cysA_3 PE=4 SV=1	3459800	3433500	4001100	9	9	9	44.3	44.3	44.3	28.568	0	74.807	961470000	59
tr|A0A0D6IE87|A0A0D6IE87_ALCXX	tr|A0A0D6IE87|A0A0D6IE87_ALCXX Leucine--tRNA ligase GN=leuS PE=3 SV=1	3355000	3276600	4193000	25	25	25	39.7	39.7	39.7	99.009	0	182.18	1455700000	104
tr|A0A0D6H3E1|A0A0D6H3E1_ALCXX	tr|A0A0D6H3E1|A0A0D6H3E1_ALCXX Ancillary SecYEG translocon subunit GN=BIZ92_27750 PE=3 SV=1	3713200	3763500	3308800	6	6	6	35.8	35.8	35.8	22.633	0	59.31	673670000	36
tr|A0A0D6ITL4|A0A0D6ITL4_ALCXX	tr|A0A0D6ITL4|A0A0D6ITL4_ALCXX Glutamyl-tRNA(Gln) amidotransferase subunit A GN=gatA_11 PE=3 SV=1	3858600	3292100	3599700	13	13	13	39.2	39.2	39.2	53.469	0	75.012	1117400000	70
tr|A0A0D6G7B6|A0A0D6G7B6_ALCXX	tr|A0A0D6G7B6|A0A0D6G7B6_ALCXX UTP--glucose-1-phosphate uridylyltransferase GN=gtaB_1 PE=3 SV=1	3660800	2767600	4267900	6	6	6	29.9	29.9	29.9	30.384	0	27.798	533410000	26
tr|A0A0D6H014|A0A0D6H014_ALCXX	tr|A0A0D6H014|A0A0D6H014_ALCXX Quinone oxidoreductase GN=qorA_1 PE=4 SV=1	3460400	3291900	3879000	11	11	11	43.2	43.2	43.2	35.085	0	323.31	866900000	55
tr|A0A7U0E1S6|A0A7U0E1S6_ALCXX	tr|A0A7U0E1S6|A0A7U0E1S6_ALCXX S9 family peptidase GN=I6G72_26100 PE=4 SV=1	3721300	3414000	3443700	26	26	26	54	54	54	71.196	0	109.66	1361900000	119
tr|A0A0D6ID67|A0A0D6ID67_ALCXX	tr|A0A0D6ID67|A0A0D6ID67_ALCXX Putative translation factor (SUA5) GN=yciO PE=4 SV=1	0	3519700	7024500	4	4	4	31.2	31.2	31.2	22.69	0	15.512	359970000	16
tr|A0A0D6GCL4|A0A0D6GCL4_ALCXX	tr|A0A0D6GCL4|A0A0D6GCL4_ALCXX Chaperone protein DnaJ GN=dnaJ PE=3 SV=1	3502100	3426000	3534000	11	11	11	31.1	31.1	31.1	40.428	0	106.67	1193500000	67
tr|A0A0D6H5X7|A0A0D6H5X7_ALCXX	tr|A0A0D6H5X7|A0A0D6H5X7_ALCXX Threonine--tRNA ligase GN=thrS PE=3 SV=1	3701900	3284900	3434400	21	21	21	32.5	32.5	32.5	73.4	0	89.561	1378800000	116
tr|A0A0D6IMS5|A0A0D6IMS5_ALCXX	tr|A0A0D6IMS5|A0A0D6IMS5_ALCXX AsmA family protein GN=ERS369984_02045 PE=4 SV=1	3370800	3788900	3249500	19	19	19	24	24	24	86.903	0	146.08	1124100000	86
tr|A0A0D6IT57|A0A0D6IT57_ALCXX;tr|A0A0D6IL31|A0A0D6IL31_ALCXX;tr|A0A0D6HP27|A0A0D6HP27_ALCXX	tr|A0A0D6IT57|A0A0D6IT57_ALCXX Amino acid ABC transporter substrate-binding protein GN=peb1A_6 PE=3 SV=1	3719900	3264200	3411200	12	11	11	45.9	41.7	41.7	36.027	0	53.854	722720000	56
tr|A0A0D6I0M7|A0A0D6I0M7_ALCXX	tr|A0A0D6I0M7|A0A0D6I0M7_ALCXX Chaperone protein HscA homolog GN=hscA PE=3 SV=1	3295700	3181800	3884000	12	12	12	23.7	23.7	23.7	65.715	0	125.93	693150000	49
tr|A0A7U0EBI9|A0A7U0EBI9_ALCXX	tr|A0A7U0EBI9|A0A7U0EBI9_ALCXX Outer membrane protein assembly factor BamD GN=bamD PE=3 SV=1	3560900	3878500	2915400	9	9	9	43.9	43.9	43.9	29.574	0	59.535	533660000	30
tr|A0A0D6I5X5|A0A0D6I5X5_ALCXX	tr|A0A0D6I5X5|A0A0D6I5X5_ALCXX Acetyl-CoA C-acyltransferase GN=thlA_2 PE=3 SV=1	4059900	2924000	3348800	14	14	14	41	41	41	40.693	0	110.35	1216100000	83
tr|A0A0D6GGY7|A0A0D6GGY7_ALCXX	tr|A0A0D6GGY7|A0A0D6GGY7_ALCXX ABC transporter ATP-binding protein GN=gsiA_9 PE=4 SV=1	3375000	3323000	3529000	19	19	19	40.1	40.1	40.1	60.545	0	165.44	1238500000	137
tr|A0A0D6ISU8|A0A0D6ISU8_ALCXX	tr|A0A0D6ISU8|A0A0D6ISU8_ALCXX Glutaredoxin GN=grxC PE=3 SV=1	4166900	3177700	2853300	4	4	4	53.9	53.9	53.9	9.8543	0	90.253	688390000	29
tr|A0A7T2VM04|A0A7T2VM04_ALCXX;tr|A0A0D6IJX7|A0A0D6IJX7_ALCXX	tr|A0A7T2VM04|A0A7T2VM04_ALCXX Formate dehydrogenase-N subunit alpha GN=fdnG PE=3 SV=1	4196300	2741800	3251000	29	29	29	35.6	35.6	35.6	113.59	0	279.28	1711300000	117
tr|A0A0D6GVN0|A0A0D6GVN0_ALCXX	tr|A0A0D6GVN0|A0A0D6GVN0_ALCXX Phospho-2-dehydro-3-deoxyheptonate aldolase GN=aroG_1 PE=3 SV=1	3385000	3330800	3386900	8	8	8	33.1	33.1	33.1	38.805	0	34.701	552030000	33
tr|A0A0D6INS5|A0A0D6INS5_ALCXX	tr|A0A0D6INS5|A0A0D6INS5_ALCXX Bacterial protein of uncharacterized function (DUF945) GN=ydgA_3 PE=4 SV=1	3331200	3376800	3357700	18	18	18	30.5	30.5	30.5	70.723	0	120.69	1580000000	110
tr|A0A0D6IK75|A0A0D6IK75_ALCXX	tr|A0A0D6IK75|A0A0D6IK75_ALCXX Gas vesicle protein GN=ERS451415_05199 PE=4 SV=1	2638700	4848400	2486200	2	2	2	15	15	15	15.689	0	12.245	245670000	15
tr|A0A0D6GNV2|A0A0D6GNV2_ALCXX	tr|A0A0D6GNV2|A0A0D6GNV2_ALCXX 30S ribosomal protein S1 GN=yhgF PE=4 SV=1	3262900	3215400	3481900	28	28	28	37.9	37.9	37.9	85.958	0	280.04	1642300000	140
tr|A0A0D6HK19|A0A0D6HK19_ALCXX	tr|A0A0D6HK19|A0A0D6HK19_ALCXX Ferredoxin--NADP(+) reductase GN=fpr_2 PE=3 SV=1	3336700	3115600	3491400	5	5	5	26	26	26	29.043	0	126.65	367250000	27
tr|A0A0D6HEA3|A0A0D6HEA3_ALCXX	tr|A0A0D6HEA3|A0A0D6HEA3_ALCXX Protein-glutamate methylesterase/protein-glutamine glutaminase GN=cheB_1 PE=3 SV=1	2990100	3191300	3760500	14	14	14	56.5	56.5	56.5	37.651	0	100.93	1097200000	74
tr|A0A0D6FTZ7|A0A0D6FTZ7_ALCXX	tr|A0A0D6FTZ7|A0A0D6FTZ7_ALCXX ABC transporter ATP-binding protein GN=potA_2 PE=4 SV=1	3073400	3420600	3427800	9	9	9	30.4	30.4	30.4	39.673	0	84.124	803730000	59
tr|A0A0A5L5T4|A0A0A5L5T4_ALCXX	tr|A0A0A5L5T4|A0A0A5L5T4_ALCXX Enoyl-CoA hydratase GN=echA8_1 PE=3 SV=1	2967200	3472300	3462300	14	14	14	44.2	44.2	44.2	27.742	0	41.285	1103200000	63
tr|A0A0D6G642|A0A0D6G642_ALCXX	tr|A0A0D6G642|A0A0D6G642_ALCXX Septum site-determining protein MinD GN=minD_1 PE=3 SV=1	3605600	3457000	2791000	10	10	10	41.3	41.3	41.3	29.542	0	33.437	980150000	64
tr|A0A0D6IIE6|A0A0D6IIE6_ALCXX	tr|A0A0D6IIE6|A0A0D6IIE6_ALCXX PepSY domain-containing protein GN=BIZ92_06670 PE=4 SV=1	3820700	2722500	3291200	4	4	4	31.5	31.5	31.5	11.575	0	13.038	563620000	40
tr|A0A0D6ITM6|A0A0D6ITM6_ALCXX	tr|A0A0D6ITM6|A0A0D6ITM6_ALCXX Orotate phosphoribosyltransferase GN=pyrE PE=3 SV=1	3335200	2909200	3542800	9	9	9	53.9	53.9	53.9	23.995	0	84.825	889510000	49
tr|A0A0D6IVE2|A0A0D6IVE2_ALCXX	tr|A0A0D6IVE2|A0A0D6IVE2_ALCXX DUF1090 domain-containing protein GN=yqjC PE=4 SV=1	3500400	3475500	2786600	2	2	2	17.6	17.6	17.6	14.824	0	27.125	517340000	17
tr|A0A7U0ED28|A0A7U0ED28_ALCXX	tr|A0A7U0ED28|A0A7U0ED28_ALCXX Ribosome maturation factor RimP GN=rimP PE=3 SV=1	4473700	2560300	2699200	6	6	6	40.1	40.1	40.1	18.737	0	28.086	548640000	21
tr|A0A0D6I1D7|A0A0D6I1D7_ALCXX	tr|A0A0D6I1D7|A0A0D6I1D7_ALCXX Cysteine desulfurase IscS GN=iscS_1 PE=3 SV=1	3392500	3261600	3072100	14	14	13	41.9	41.9	40	45.244	0	64.824	869420000	69
tr|A0A0D6IE94|A0A0D6IE94_ALCXX	tr|A0A0D6IE94|A0A0D6IE94_ALCXX ABC transporter substrate-binding protein GN=proX_2 PE=4 SV=1	3536100	2869700	3299900	9	9	9	45.3	45.3	45.3	36.886	0	143.76	1152300000	82
tr|A0A0D6IC98|A0A0D6IC98_ALCXX	tr|A0A0D6IC98|A0A0D6IC98_ALCXX Acetyl-coenzyme A carboxylase carboxyl transferase subunit alpha GN=accA PE=3 SV=1	3960500	2597300	3131700	11	11	11	44.2	44.2	44.2	35.553	0	278.89	955590000	51
tr|A0A0D6H132|A0A0D6H132_ALCXX	tr|A0A0D6H132|A0A0D6H132_ALCXX CDP-6-deoxy-L-threo-D-glycero-4-hexulose-3-dehyd rase reductase GN=ascD_2 PE=4 SV=1	2977800	3417300	3215200	11	11	11	51.7	51.7	51.7	38.289	0	114.91	518680000	34
tr|A0A0D6GXB5|A0A0D6GXB5_ALCXX	tr|A0A0D6GXB5|A0A0D6GXB5_ALCXX Alanine transaminase GN=dapL_1 PE=4 SV=1	3578300	3496200	2419800	12	12	12	34.3	34.3	34.3	44.141	0	95.148	665830000	52
tr|A0A0D6ICI1|A0A0D6ICI1_ALCXX	tr|A0A0D6ICI1|A0A0D6ICI1_ALCXX Uncharacterized protein GN=ERS451415_04541 PE=4 SV=1	3068100	2490300	3921000	6	6	6	34.9	34.9	34.9	23.373	0	22.62	436160000	27
tr|A0A0D6HCX9|A0A0D6HCX9_ALCXX	tr|A0A0D6HCX9|A0A0D6HCX9_ALCXX Argininosuccinate lyase GN=argH_1 PE=3 SV=1	3398900	3578500	2454700	19	19	19	40.8	40.8	40.8	51.849	0	119.51	1194100000	109
tr|A0A0D6HCC2|A0A0D6HCC2_ALCXX	tr|A0A0D6HCC2|A0A0D6HCC2_ALCXX Flagellar basal body rod protein FlgB GN=flgB PE=3 SV=1	2694900	1811600	4911900	6	6	6	45.9	45.9	45.9	15.395	0	92.697	312250000	32
tr|A0A0D6FG55|A0A0D6FG55_ALCXX	tr|A0A0D6FG55|A0A0D6FG55_ALCXX DUF1840 domain-containing protein GN=ERS451415_00133 PE=4 SV=1	4382700	2749400	2281900	5	5	5	71.9	71.9	71.9	12.383	0	133.52	536830000	34
tr|A0A0D6FF76|A0A0D6FF76_ALCXX	tr|A0A0D6FF76|A0A0D6FF76_ALCXX Arginine--tRNA ligase GN=argS PE=3 SV=1	3289800	2870800	3211500	22	22	22	51.2	51.2	51.2	61.736	0	117.96	1341600000	125
tr|A0A0D6IG93|A0A0D6IG93_ALCXX	tr|A0A0D6IG93|A0A0D6IG93_ALCXX Transaldolase GN=tal PE=3 SV=1	3509600	2619700	3223400	13	13	13	46.4	46.4	46.4	34.178	0	45.728	872300000	76
tr|A0A0D6HK67|A0A0D6HK67_ALCXX	tr|A0A0D6HK67|A0A0D6HK67_ALCXX Glutathione S-transferase GST-4.5 GN=gst PE=3 SV=1	2813000	2708000	3764700	4	4	4	23.5	23.5	23.5	22.437	0	12.169	488440000	22
tr|A0A0D6HCV1|A0A0D6HCV1_ALCXX	tr|A0A0D6HCV1|A0A0D6HCV1_ALCXX Dihydrolipoamide acetyltransferase component of pyruvate dehydrogenase complex GN=bkdB PE=3 SV=1	3454600	2977400	2840800	13	13	13	33.6	33.6	33.6	47.174	0	101.53	853070000	65
tr|A0A0D6H080|A0A0D6H080_ALCXX	tr|A0A0D6H080|A0A0D6H080_ALCXX Putative reductase GN=yffB PE=3 SV=1	2987300	3076400	3153800	7	7	7	71.2	71.2	71.2	13.335	0	44.461	714870000	41
tr|A0A1R1JL62|A0A1R1JL62_ALCXX	tr|A0A1R1JL62|A0A1R1JL62_ALCXX NADH-quinone oxidoreductase subunit C GN=nuoC PE=3 SV=1	3094500	2829700	3286300	7	7	7	29.8	29.8	29.8	24.003	0	16.765	753510000	42
tr|A0A0D6GBY8|A0A0D6GBY8_ALCXX;tr|A0A0D6HLJ3|A0A0D6HLJ3_ALCXX	tr|A0A0D6GBY8|A0A0D6GBY8_ALCXX Insulinase family protein GN=ptrA PE=3 SV=1	2813300	2895300	3470900	11	11	11	13.4	13.4	13.4	101.57	0	30.457	546090000	49
tr|A0A0A5L8A3|A0A0A5L8A3_ALCXX	tr|A0A0A5L8A3|A0A0A5L8A3_ALCXX Cell division protein ZapA GN=zapA PE=4 SV=1	2951800	2270300	3940000	6	6	6	67	67	67	11.034	0	75.879	626360000	31
tr|A0A0D6GL12|A0A0D6GL12_ALCXX	tr|A0A0D6GL12|A0A0D6GL12_ALCXX Acetyl-coenzyme A carboxylase carboxyl transferase subunit beta GN=accD PE=3 SV=1	2764100	2946000	3446800	6	6	6	21.9	21.9	21.9	31.638	0	128.7	676200000	34
tr|A0A0D6I5Z4|A0A0D6I5Z4_ALCXX	tr|A0A0D6I5Z4|A0A0D6I5Z4_ALCXX SMI1/KNR4 family protein GN=BIZ92_20095 PE=4 SV=1	2808200	3049000	3284400	4	4	4	28.9	28.9	28.9	15.067	0	10.483	446390000	30
tr|A0A0D6IAQ7|A0A0D6IAQ7_ALCXX	tr|A0A0D6IAQ7|A0A0D6IAQ7_ALCXX Flp pilus assembly protein TadD, contains TPR repeats GN=ERS451415_04435 PE=4 SV=1	2597800	3272500	3267600	6	6	6	35.2	35.2	35.2	24.73	0	34.721	436010000	33
tr|A0A0D6IM67|A0A0D6IM67_ALCXX	tr|A0A0D6IM67|A0A0D6IM67_ALCXX 3-demethoxyubiquinol 3-hydroxylase GN=coq7 PE=3 SV=1	3468400	3209300	2453700	4	4	4	31.6	31.6	31.6	24.053	0	26.888	312630000	17
tr|A0A0D6HDT0|A0A0D6HDT0_ALCXX	tr|A0A0D6HDT0|A0A0D6HDT0_ALCXX DNA-binding response regulator GN=fixJ_2 PE=4 SV=1	2958900	3036700	3117700	12	12	12	73.6	73.6	73.6	23.087	0	48.877	976950000	67
tr|A0A0D6H437|A0A0D6H437_ALCXX	tr|A0A0D6H437|A0A0D6H437_ALCXX Nicotinate phosphoribosyltransferase GN=AL520_14295 PE=4 SV=1	3775900	2467600	2867300	7	7	7	50	50	50	20.589	0	24.899	650090000	44
tr|A0A0D6H8V8|A0A0D6H8V8_ALCXX	tr|A0A0D6H8V8|A0A0D6H8V8_ALCXX Glutathione reductase GN=gor PE=3 SV=1	2815700	3426800	2828800	14	14	14	35.4	35.4	35.4	48.946	0	76.817	992710000	84
tr|A0A0D6I145|A0A0D6I145_ALCXX	tr|A0A0D6I145|A0A0D6I145_ALCXX M20 family metallopeptidase GN=ERS451415_03613 PE=4 SV=1	2918500	2821200	3224000	13	13	13	34.9	34.9	34.9	52.852	0	41.298	901000000	71
tr|A0A0A5L8C0|A0A0A5L8C0_ALCXX	tr|A0A0A5L8C0|A0A0A5L8C0_ALCXX Cell division protein FtsA GN=ftsA PE=3 SV=1	2385200	3298400	3258200	12	12	12	35.3	35.3	35.3	44.072	0	71.492	794020000	72
tr|A0A0D6I3S6|A0A0D6I3S6_ALCXX	tr|A0A0D6I3S6|A0A0D6I3S6_ALCXX ATP-dependent Clp protease ATP-binding subunit ClpA GN=clpA PE=3 SV=1	3035600	2977100	2925800	29	29	29	46.4	46.4	46.4	84.432	0	114.13	1374900000	146
tr|A0A0D6FI66|A0A0D6FI66_ALCXX	tr|A0A0D6FI66|A0A0D6FI66_ALCXX Ferredoxin-dependent glutamate synthase 1 GN=gltB_1 PE=3 SV=1	2737600	2866300	3236900	28	28	28	21.2	21.2	21.2	173.02	0	62.694	971990000	112
tr|A0A0D6FXR9|A0A0D6FXR9_ALCXX	tr|A0A0D6FXR9|A0A0D6FXR9_ALCXX Biopolymer transport protein exbD GN=exbD_1 PE=3 SV=1	3277600	2714100	2772500	4	4	4	26.3	26.3	26.3	16.293	0	51.55	507170000	28
tr|A0A0D6GUN2|A0A0D6GUN2_ALCXX	tr|A0A0D6GUN2|A0A0D6GUN2_ALCXX 1-deoxy-D-xylulose-5-phosphate synthase GN=dxs_1 PE=3 SV=1	2345100	3632700	2772400	14	14	14	29.2	29.2	29.2	66.554	0	167.11	830960000	52
tr|A0A0D6FKZ5|A0A0D6FKZ5_ALCXX	tr|A0A0D6FKZ5|A0A0D6FKZ5_ALCXX Indole-3-glycerol phosphate synthase GN=trpC PE=3 SV=1	2980200	2794600	2923100	8	8	8	28.2	28.2	28.2	28.613	0	35.39	752160000	37
tr|A0A0D6FHG1|A0A0D6FHG1_ALCXX	tr|A0A0D6FHG1|A0A0D6FHG1_ALCXX 1-(5-phosphoribosyl)-5-[(5-phosphoribosylamino)methylideneamino] imidazole-4-carboxamide isomerase GN=hisA PE=3 SV=1	2586500	3931300	2141200	11	11	11	50	50	50	26.156	0	175.81	778870000	52
tr|A0A7T2RJK1|A0A7T2RJK1_ALCXX	tr|A0A7T2RJK1|A0A7T2RJK1_ALCXX Uncharacterized protein GN=I6G72_23720 PE=4 SV=1	4054500	2707600	1877800	4	4	4	35.6	35.6	35.6	16.42	0	95.951	524500000	33
tr|A0A0D6GS91|A0A0D6GS91_ALCXX	tr|A0A0D6GS91|A0A0D6GS91_ALCXX Acyl-coenzyme A thioesterase PaaI GN=paaI PE=4 SV=1	2798600	3893200	1909600	3	3	3	34.4	34.4	34.4	16.604	0	41.085	265990000	18
tr|A0A0D6HD71|A0A0D6HD71_ALCXX	tr|A0A0D6HD71|A0A0D6HD71_ALCXX Oligopeptidase A GN=prlC PE=3 SV=1	2796000	2865300	2903600	16	16	16	29.8	29.8	29.8	76.154	0	99.811	754860000	85
tr|A0A0D6GE49|A0A0D6GE49_ALCXX	tr|A0A0D6GE49|A0A0D6GE49_ALCXX Acetolactate synthase small subunit GN=ilvH PE=3 SV=1	2917200	3026600	2588000	6	6	6	42.3	42.3	42.3	18.115	0	19.397	555200000	48
tr|A0A0D6HCM1|A0A0D6HCM1_ALCXX	tr|A0A0D6HCM1|A0A0D6HCM1_ALCXX Nitrogen regulatory protein P-II 1 GN=glnB PE=3 SV=1	2943900	2488500	3075400	3	3	3	27.7	27.7	27.7	12.236	0	10.223	347910000	16
tr|A0A0D6FZ28|A0A0D6FZ28_ALCXX	tr|A0A0D6FZ28|A0A0D6FZ28_ALCXX D-alanine--D-alanine ligase GN=ddl PE=3 SV=1	1903000	3208000	3345000	7	7	7	32	32	32	33.732	0	67.571	619130000	32
tr|A0A0D6II14|A0A0D6II14_ALCXX	tr|A0A0D6II14|A0A0D6II14_ALCXX Glutathione-dependent peroxiredoxin GN=BIZ92_06815 PE=3 SV=1	2873600	2253200	3313700	6	6	6	43.7	43.7	43.7	17.715	0	40.526	699170000	51
tr|A0A0D6GXF5|A0A0D6GXF5_ALCXX	tr|A0A0D6GXF5|A0A0D6GXF5_ALCXX Ribonuclease R GN=rnr PE=3 SV=1	2995200	2658400	2762300	18	18	18	26.2	26.2	26.2	91.338	0	77.798	1091200000	106
tr|A0A0D6G0I3|A0A0D6G0I3_ALCXX	tr|A0A0D6G0I3|A0A0D6G0I3_ALCXX Amidohydrolase GN=yxeP_3 PE=4 SV=1	2587400	2738400	3071600	7	7	7	26.1	26.1	26.1	43.387	0	54.56	710010000	46
tr|A0A0D6H145|A0A0D6H145_ALCXX	tr|A0A0D6H145|A0A0D6H145_ALCXX DNA topoisomerase 4 subunit B GN=parE PE=3 SV=1	2633900	2738400	2965200	21	21	21	37.7	37.7	37.7	71.39	0	245.79	1061600000	86
tr|A0A0D6FDV3|A0A0D6FDV3_ALCXX	tr|A0A0D6FDV3|A0A0D6FDV3_ALCXX BMP family protein GN=ERS451415_00051 PE=3 SV=1	2653200	2737400	2944000	9	9	9	26.5	26.5	26.5	36.828	0	44.92	808030000	65
tr|A0A0D6GNT0|A0A0D6GNT0_ALCXX	tr|A0A0D6GNT0|A0A0D6GNT0_ALCXX 2-methylisocitrate lyase GN=prpB PE=3 SV=1	2645800	2895600	2710800	12	12	12	50	50	50	31.904	0	77.274	1004200000	76
tr|A0A0D6IWB9|A0A0D6IWB9_ALCXX	tr|A0A0D6IWB9|A0A0D6IWB9_ALCXX Alkaline phosphatase synthesis transcriptional regulatory protein phoP GN=phoP_4 PE=4 SV=1	2813300	2802100	2594000	12	12	12	58.4	58.4	58.4	26.723	0	226.29	729090000	59
tr|A0A0D6GX73|A0A0D6GX73_ALCXX	tr|A0A0D6GX73|A0A0D6GX73_ALCXX Threonine synthase GN=thrC_2 PE=3 SV=1	1668600	2676900	3854400	13	13	13	42.9	42.9	42.9	51.291	0	245.03	558650000	43
tr|A0A0D6GJX7|A0A0D6GJX7_ALCXX	tr|A0A0D6GJX7|A0A0D6GJX7_ALCXX Tryptophan synthase beta chain GN=trpB_1 PE=3 SV=1	2672800	2755200	2768100	6	6	6	22.8	22.8	22.8	43.447	0	233.12	659780000	37
tr|A0A0D6IHG5|A0A0D6IHG5_ALCXX	tr|A0A0D6IHG5|A0A0D6IHG5_ALCXX Uncharacterized protein GN=ERS369984_02485 PE=4 SV=1	2668600	2730300	2789600	4	4	4	32.2	32.2	32.2	12.764	0	64.275	373770000	20
tr|A0A0D6GL11|A0A0D6GL11_ALCXX	tr|A0A0D6GL11|A0A0D6GL11_ALCXX Acetylornithine deacetylase GN=argE_1 PE=3 SV=1	2657100	2759200	2691300	8	8	8	28.5	28.5	28.5	41.825	0	30.676	550090000	46
tr|A0A0D6FRD6|A0A0D6FRD6_ALCXX;tr|A0A0D6HP04|A0A0D6HP04_ALCXX	tr|A0A0D6FRD6|A0A0D6FRD6_ALCXX ABC transporter ATP-binding protein GN=artM_3 PE=3 SV=1	2668500	2597400	2837800	9	9	9	42.3	42.3	42.3	27.968	0	130.59	767630000	44
tr|A0A0D6IWX6|A0A0D6IWX6_ALCXX	tr|A0A0D6IWX6|A0A0D6IWX6_ALCXX Membrane protein insertase YidC GN=yidC PE=3 SV=1	2472500	2900600	2659000	9	9	9	23.2	23.2	23.2	61.722	0	87.47	995710000	67
tr|A0A0D6I0P6|A0A0D6I0P6_ALCXX	tr|A0A0D6I0P6|A0A0D6I0P6_ALCXX Protein-tyrosine-phosphatase GN=yfkJ PE=3 SV=1	1764300	3111900	3138600	6	6	6	45.4	45.4	45.4	18.18	0	18.937	365550000	31
tr|A0A0D6FRG4|A0A0D6FRG4_ALCXX	tr|A0A0D6FRG4|A0A0D6FRG4_ALCXX DUF3460 domain-containing protein GN=AL520_03690 PE=4 SV=1	2715700	2392400	2890500	2	2	2	40.3	40.3	40.3	7.3441	0	17.926	417940000	18
tr|A0A1R1JM75|A0A1R1JM75_ALCXX	tr|A0A1R1JM75|A0A1R1JM75_ALCXX Triosephosphate isomerase GN=tpiA PE=3 SV=1	2700200	2662100	2634400	8	8	8	39.9	39.9	39.9	25.556	0	31.354	678930000	65
tr|A0A0D6GMD5|A0A0D6GMD5_ALCXX	tr|A0A0D6GMD5|A0A0D6GMD5_ALCXX CoA-acylating methylmalonate-semialdehyde dehydrogenase GN=mmsA_1 PE=4 SV=1	2466500	2719700	2778200	10	10	10	19.7	19.7	19.7	53.177	0	22.822	751290000	50
tr|A0A0D6FQ57|A0A0D6FQ57_ALCXX	tr|A0A0D6FQ57|A0A0D6FQ57_ALCXX Thiazole synthase GN=thiG PE=3 SV=1	3108700	2184100	2670000	8	8	8	36.4	36.4	36.4	28.468	0	29.266	723800000	51
tr|A0A0D6I4M3|A0A0D6I4M3_ALCXX	tr|A0A0D6I4M3|A0A0D6I4M3_ALCXX ABC transporter substrate-binding protein GN=ERS451415_03897 PE=4 SV=1	2647000	3177400	2127600	8	7	7	26.7	24.9	24.9	41.444	0	46.411	471100000	28
tr|A0A0D6IIN8|A0A0D6IIN8_ALCXX	tr|A0A0D6IIN8|A0A0D6IIN8_ALCXX Acetate kinase GN=ackA PE=3 SV=1	2445600	3098400	2376800	9	9	9	30.5	30.5	30.5	42.819	0	28.383	608840000	48
tr|A0A0D6HCA4|A0A0D6HCA4_ALCXX	tr|A0A0D6HCA4|A0A0D6HCA4_ALCXX Chemotaxis protein CheA GN=cheA PE=4 SV=1	2805300	2184500	2915000	17	17	17	38.4	38.4	38.4	76.259	0	131.61	1132400000	108
tr|A0A0D6IFD3|A0A0D6IFD3_ALCXX	tr|A0A0D6IFD3|A0A0D6IFD3_ALCXX NAD dependent epimerase/dehydratase family GN=ERS451415_04677 PE=4 SV=1	2157800	2814200	2877400	7	7	7	27.1	27.1	27.1	32.64	0	20.505	395350000	33
tr|A0A0D6GBY0|A0A0D6GBY0_ALCXX	tr|A0A0D6GBY0|A0A0D6GBY0_ALCXX DUF4148 domain-containing protein GN=ERS451415_01214 PE=4 SV=1	2617700	2685100	2543100	6	6	6	78.3	78.3	78.3	13.49	0	151.46	3357800000	159
tr|A0A0D6GYJ6|A0A0D6GYJ6_ALCXX	tr|A0A0D6GYJ6|A0A0D6GYJ6_ALCXX DUF3383 domain-containing protein GN=ERS451415_01811 PE=4 SV=1	2860900	2577100	2406500	8	8	8	26.1	26.1	26.1	51.187	0	95.424	430620000	34
tr|A0A0D6IN90|A0A0D6IN90_ALCXX	tr|A0A0D6IN90|A0A0D6IN90_ALCXX 3-oxoacyl-[acyl-carrier-protein] reductase FabG GN=fabG_29 PE=3 SV=1	2675400	2742000	2420600	11	11	11	55.2	55.2	55.2	26.534	0	103.56	799750000	55
tr|A0A0D6IJ36|A0A0D6IJ36_ALCXX	tr|A0A0D6IJ36|A0A0D6IJ36_ALCXX Protein translocase subunit SecD GN=secD PE=3 SV=1	2508500	2326200	2988700	15	15	15	30.4	30.4	30.4	67.731	0	323.31	985920000	93
tr|A0A0D6I4Y4|A0A0D6I4Y4_ALCXX	tr|A0A0D6I4Y4|A0A0D6I4Y4_ALCXX Lytic murein transglycosylase GN=mltB_3 PE=4 SV=1	2816200	2335100	2634300	11	11	11	30	30	30	54.421	0	94.564	636210000	55
tr|A0A0D6FZH0|A0A0D6FZH0_ALCXX	tr|A0A0D6FZH0|A0A0D6FZH0_ALCXX Dihydroorotase GN=pyrC_2 PE=3 SV=1	2472600	2453500	2834000	11	11	11	45.8	45.8	45.8	38.548	0	37.766	978990000	59
tr|A0A0D6ICM6|A0A0D6ICM6_ALCXX	tr|A0A0D6ICM6|A0A0D6ICM6_ALCXX Small-conductance mechanosensitive channel GN=mscS_2 PE=3 SV=1	2665000	2228800	2823700	6	6	6	25.5	25.5	25.5	30.798	0	41.821	406830000	23
tr|A0A0D6IFX1|A0A0D6IFX1_ALCXX	tr|A0A0D6IFX1|A0A0D6IFX1_ALCXX FlxA-like family protein GN=ERS451415_04834 PE=4 SV=1	2326100	3213400	2176400	5	5	5	41.3	41.3	41.3	15.511	0	135.04	2310500000	73
tr|A0A0D6IEK2|A0A0D6IEK2_ALCXX;tr|A0A0D6IAV6|A0A0D6IAV6_ALCXX	tr|A0A0D6IEK2|A0A0D6IEK2_ALCXX Cytochrome c oxidase accessory protein CcoG GN=ccoG PE=4 SV=1;tr|A0A0D6IAV6|A0A0D6IAV6_ALCXX Cytochrome c oxidase accessory protein CcoG OS=Alcaligenes xylosoxydans xylosoxyda	2523600	2125500	3057100	6	6	6	18.1	18.1	18.1	55.555	0	81.853	523380000	25
tr|A0A0M7FWB1|A0A0M7FWB1_ALCXX	tr|A0A0M7FWB1|A0A0M7FWB1_ALCXX Uncharacterized protein GN=ERS369984_02886 PE=4 SV=1	1922800	3651300	2105100	5	5	5	25.4	25.4	25.4	23.833	0	29.922	280150000	14
tr|A0A0D6HM23|A0A0D6HM23_ALCXX	tr|A0A0D6HM23|A0A0D6HM23_ALCXX Probable malate:quinone oxidoreductase GN=mqo PE=3 SV=1	2323000	2663200	2671000	10	10	10	27.4	27.4	27.4	62.016	0	130.39	498310000	44
tr|A0A0D6HDV2|A0A0D6HDV2_ALCXX	tr|A0A0D6HDV2|A0A0D6HDV2_ALCXX Enoyl-CoA hydratase/isomerase family protein GN=echA8_7 PE=4 SV=1	2729300	2516100	2392500	14	14	14	45.5	45.5	45.5	42.778	0	323.31	696020000	72
tr|A0A0D6GH83|A0A0D6GH83_ALCXX	tr|A0A0D6GH83|A0A0D6GH83_ALCXX NADH-quinone oxidoreductase subunit I GN=nuoI PE=3 SV=1	2820900	2272400	2530200	6	6	6	32.1	32.1	32.1	18.788	0	12.374	205260000	14
tr|A0A0D6GGA2|A0A0D6GGA2_ALCXX	tr|A0A0D6GGA2|A0A0D6GGA2_ALCXX Protein-export membrane protein SecG GN=secG PE=3 SV=1	2398000	3014700	2186800	3	3	3	41.3	41.3	41.3	15.877	0	29.071	254640000	13
tr|A0A0D6I0F0|A0A0D6I0F0_ALCXX	tr|A0A0D6I0F0|A0A0D6I0F0_ALCXX Benzil reductase GN=yueD PE=4 SV=1	2457400	2871000	2251300	11	11	11	53.4	53.4	53.4	26.408	0	67.091	733560000	59
tr|A0A0D6HDF5|A0A0D6HDF5_ALCXX	tr|A0A0D6HDF5|A0A0D6HDF5_ALCXX SPOR domain-containing protein GN=ERS451415_02472 PE=4 SV=1	4373000	3150000	0	6	6	6	25.4	25.4	25.4	28.923	0	30.398	343620000	33
tr|A0A0D6HL39|A0A0D6HL39_ALCXX	tr|A0A0D6HL39|A0A0D6HL39_ALCXX Universal stress protein GN=ERS369984_01558 PE=3 SV=1	2266800	2573000	2623000	12	12	12	48.6	48.6	48.6	29.739	0	58.823	892260000	63
tr|A0A0D6IL79|A0A0D6IL79_ALCXX	tr|A0A0D6IL79|A0A0D6IL79_ALCXX Transcription antitermination protein NusB GN=nusB PE=3 SV=1	2485600	2121800	2813300	7	7	7	48.5	48.5	48.5	18.062	0	28.477	455150000	24
tr|A0A0D6GY31|A0A0D6GY31_ALCXX	tr|A0A0D6GY31|A0A0D6GY31_ALCXX Glutathione S-transferase GN=ERS451415_01797 PE=4 SV=1	2274900	2498200	2571200	6	6	6	30.5	30.5	30.5	22.823	0	15.456	477630000	39
tr|A0A0D6IMU3|A0A0D6IMU3_ALCXX	tr|A0A0D6IMU3|A0A0D6IMU3_ALCXX Glycine cleavage system H protein GN=gcvH PE=3 SV=1	0	2132100	5200700	5	5	5	38.4	38.4	38.4	13.188	0	14.365	533400000	30
tr|A0A0D6IML6|A0A0D6IML6_ALCXX	tr|A0A0D6IML6|A0A0D6IML6_ALCXX META domain GN=BIZ92_11035 PE=4 SV=1	2333200	2397100	2590000	9	9	9	59.7	59.7	59.7	18.488	0	98.277	729480000	50
tr|A0A0D6I3X4|A0A0D6I3X4_ALCXX	tr|A0A0D6I3X4|A0A0D6I3X4_ALCXX 3-deoxy-manno-octulosonate cytidylyltransferase GN=kdsB PE=3 SV=1	2265600	2360900	2682700	5	5	5	18.9	18.9	18.9	27.293	0	9.9928	260510000	13
tr|A0A0D6I0Q2|A0A0D6I0Q2_ALCXX	tr|A0A0D6I0Q2|A0A0D6I0Q2_ALCXX UDP-N-acetylglucosamine 1-carboxyvinyltransferase GN=murA_2 PE=4 SV=1	2406300	2236200	2602800	8	8	8	23.1	23.1	23.1	47.446	0	11.455	316550000	21
tr|A0A0D6IIC8|A0A0D6IIC8_ALCXX	tr|A0A0D6IIC8|A0A0D6IIC8_ALCXX Universal stress protein GN=ERS369984_02385 PE=3 SV=1	2075400	2394200	2727400	6	6	6	64.5	64.5	64.5	14.973	0	25.759	457520000	37
tr|A0A0D6HBX0|A0A0D6HBX0_ALCXX	tr|A0A0D6HBX0|A0A0D6HBX0_ALCXX Bifunctional protein FolD GN=folD PE=3 SV=1	2455600	2236700	2499900	6	6	6	26.1	26.1	26.1	29.311	0	40.057	482850000	37
tr|A0A7T2RJ77|A0A7T2RJ77_ALCXX	tr|A0A7T2RJ77|A0A7T2RJ77_ALCXX Succinyl-diaminopimelate desuccinylase GN=dapE PE=3 SV=1	2019500	2289700	2776900	7	7	7	26.7	26.7	26.7	39.945	0	150.01	558570000	45
tr|A0A0D6IKG6|A0A0D6IKG6_ALCXX	tr|A0A0D6IKG6|A0A0D6IKG6_ALCXX Ubiquinol oxidase subunit 2 GN=cyoA_1 PE=3 SV=1	3870600	3188400	0	3	3	3	10.2	10.2	10.2	33.089	0	135.33	473680000	14
tr|A0A0D6IWR9|A0A0D6IWR9_ALCXX	tr|A0A0D6IWR9|A0A0D6IWR9_ALCXX Tripartite tricarboxylate transporter family receptor GN=ERS451415_06195 PE=3 SV=1	2975600	2099900	1943200	7	7	7	23.8	23.8	23.8	35.295	0	40.895	408980000	30
tr|A0A0D6GX97|A0A0D6GX97_ALCXX	tr|A0A0D6GX97|A0A0D6GX97_ALCXX Fructose-1,6-bisphosphatase class 1 GN=fbp PE=3 SV=1	2600400	2269700	2121300	8	8	8	26.5	26.5	26.5	37.261	0	20.913	582380000	43
tr|A0A0D6H2P7|A0A0D6H2P7_ALCXX	tr|A0A0D6H2P7|A0A0D6H2P7_ALCXX L-2,4-diaminobutyric acid acetyltransferase GN=ectA PE=3 SV=1	2198000	2504700	2262800	5	5	5	37.6	37.6	37.6	20.384	0	78.692	480360000	30
tr|A0A0D6FZ81|A0A0D6FZ81_ALCXX	tr|A0A0D6FZ81|A0A0D6FZ81_ALCXX Peptide methionine sulfoxide reductase MsrA GN=mrsA PE=3 SV=1	2308400	2269600	2374000	4	4	4	34.8	34.8	34.8	20.625	0	42.886	456470000	36
tr|A0A0D6HDL2|A0A0D6HDL2_ALCXX	tr|A0A0D6HDL2|A0A0D6HDL2_ALCXX Chemotaxis protein MotA GN=motA_1 PE=3 SV=1	2670500	2425200	1850900	5	5	5	24.6	24.6	24.6	31.721	0	11.531	234490000	20
tr|A0A0D6IQE7|A0A0D6IQE7_ALCXX	tr|A0A0D6IQE7|A0A0D6IQE7_ALCXX Carbonic anhydrase GN=cynT PE=3 SV=1	2816100	1947000	2183200	9	9	9	51.4	51.4	51.4	23.31	0	55.543	371670000	34
tr|A0A0D6HD24|A0A0D6HD24_ALCXX	tr|A0A0D6HD24|A0A0D6HD24_ALCXX Efflux pump membrane transporter GN=ttgB PE=3 SV=1	2325500	2396300	2210700	18	18	17	23.9	23.9	23.1	114.3	0	227.81	1400200000	118
tr|A0A0D6H4R2|A0A0D6H4R2_ALCXX	tr|A0A0D6H4R2|A0A0D6H4R2_ALCXX Membrane fusion protein (MFP) family protein GN=prsE_2 PE=3 SV=1	2367400	2312700	2247300	15	15	15	32.6	32.6	32.6	53.007	0	52.56	576860000	59
tr|A0A0D6GLD3|A0A0D6GLD3_ALCXX	tr|A0A0D6GLD3|A0A0D6GLD3_ALCXX MucB/RseB C-terminal domain-containing protein GN=rseB PE=3 SV=1	1749400	2763400	2409400	9	9	9	28.5	28.5	28.5	39.563	0	28.944	442970000	39
tr|A0A0D6IID2|A0A0D6IID2_ALCXX	tr|A0A0D6IID2|A0A0D6IID2_ALCXX Universal stress protein GN=ERS451415_05039 PE=3 SV=1	2322100	2686600	1900100	3	3	3	27.5	27.5	27.5	15.326	0	42.617	349000000	23
tr|A0A0D6IHW7|A0A0D6IHW7_ALCXX	tr|A0A0D6IHW7|A0A0D6IHW7_ALCXX CBS domain-containing protein GN=corC PE=4 SV=1	2762300	2417300	1714000	4	4	4	14.5	14.5	14.5	32.934	0	8.2525	249750000	15
tr|A0A0D6IMJ4|A0A0D6IMJ4_ALCXX	tr|A0A0D6IMJ4|A0A0D6IMJ4_ALCXX Orotidine 5-phosphate decarboxylase GN=pyrF PE=3 SV=1	2371900	1883800	2635300	6	6	6	32.4	32.4	32.4	29.549	0	23.068	534440000	39
tr|A0A0D6IVA2|A0A0D6IVA2_ALCXX	tr|A0A0D6IVA2|A0A0D6IVA2_ALCXX Delta-aminolevulinic acid dehydratase GN=hemB PE=3 SV=1	2217500	2318400	2350900	7	7	7	23.4	23.4	23.4	37.012	0	214.44	388910000	28
tr|A0A0D6IVA0|A0A0D6IVA0_ALCXX	tr|A0A0D6IVA0|A0A0D6IVA0_ALCXX Methylenetetrahydrofolate reductase GN=metF PE=3 SV=1	1820800	2343800	2700200	6	6	6	28.2	28.2	28.2	30.517	0	32.844	431690000	33
tr|A0A1R1JSM7|A0A1R1JSM7_ALCXX	tr|A0A1R1JSM7|A0A1R1JSM7_ALCXX Helix-turn-helix domain-containing protein GN=BIZ92_28140 PE=4 SV=1	2561200	2025800	2269300	4	4	4	19.8	19.8	19.8	26.929	0	18.028	391230000	23
tr|A0A0D6GFM3|A0A0D6GFM3_ALCXX	tr|A0A0D6GFM3|A0A0D6GFM3_ALCXX Nitroreductase family GN=ERS369984_05203 PE=4 SV=1	2072000	2283500	2461000	8	8	8	42.2	42.2	42.2	21.869	0	48.002	349380000	30
tr|A0A0D6H2H0|A0A0D6H2H0_ALCXX	tr|A0A0D6H2H0|A0A0D6H2H0_ALCXX Adenylosuccinate synthetase GN=purA PE=3 SV=1	2603000	2356600	1846200	14	14	14	49	49	49	46.281	0	244.5	1063000000	85
tr|A0A0D6GHG4|A0A0D6GHG4_ALCXX	tr|A0A0D6GHG4|A0A0D6GHG4_ALCXX ABC transporter substrate-binding protein GN=gsiB_4 PE=4 SV=1	2406800	2266600	2116700	13	13	13	30.4	30.4	30.4	54.874	0	53.103	953160000	73
tr|A0A0D6HF72|A0A0D6HF72_ALCXX	tr|A0A0D6HF72|A0A0D6HF72_ALCXX Aerobic glycerol-3-phosphate dehydrogenase GN=glpD_1 PE=3 SV=1	2457200	2020800	2281000	15	15	15	41.4	41.4	41.4	57.222	0	241.49	527680000	57
tr|A0A0D6GE03|A0A0D6GE03_ALCXX	tr|A0A0D6GE03|A0A0D6GE03_ALCXX 3-hydroxybutyrate dehydrogenase GN=bdhA_1 PE=4 SV=1	2637200	4093900	0	3	3	3	18.1	18.1	18.1	26.614	0	20.841	325870000	12
tr|A0A0D6FYD7|A0A0D6FYD7_ALCXX	tr|A0A0D6FYD7|A0A0D6FYD7_ALCXX Predicted periplasmic/secreted protein GN=ERS451415_00780 PE=4 SV=1	2332500	2309500	2077900	9	9	9	40.6	40.6	40.6	26.392	0	98.2	494330000	38
tr|A0A0D6GT71|A0A0D6GT71_ALCXX	tr|A0A0D6GT71|A0A0D6GT71_ALCXX 3-ketosteroid-9-alpha-hydroxylase reductase subunit GN=hmp_1 PE=4 SV=1	2407800	2319900	1968900	14	14	14	36.5	36.5	36.5	40.289	0	277.61	647780000	61
tr|A0A0D6GLN1|A0A0D6GLN1_ALCXX;tr|A0A0D6IFU1|A0A0D6IFU1_ALCXX	tr|A0A0D6GLN1|A0A0D6GLN1_ALCXX Electron transfer flavoprotein-ubiquinone oxidoreductase GN=ERS369984_05993 PE=4 SV=1	2025500	2479000	2153300	16	16	16	34.1	34.1	34.1	59.745	0	175.07	1007400000	99
tr|A0A7T2VKN1|A0A7T2VKN1_ALCXX;tr|A0A0D6IET8|A0A0D6IET8_ALCXX	tr|A0A7T2VKN1|A0A7T2VKN1_ALCXX D-malate dehydrogenase (decarboxylating) GN=I6G72_27160 PE=3 SV=1	1983300	2154600	2506500	10	10	10	32.1	32.1	32.1	39.104	0	139.88	937900000	65
tr|A0A0D6HHJ4|A0A0D6HHJ4_ALCXX	tr|A0A0D6HHJ4|A0A0D6HHJ4_ALCXX SDR family oxidoreductase GN=ERS369984_01673 PE=3 SV=1	2558600	1937100	2105200	9	9	9	43	43	43	27.35	0	58.646	413660000	39
tr|A0A0D6IH64|A0A0D6IH64_ALCXX	tr|A0A0D6IH64|A0A0D6IH64_ALCXX RNA-binding protein YhbY GN=yhbY PE=4 SV=1	1869000	2829700	1848600	5	5	5	43	43	43	21.68	0	21.597	385560000	17
tr|A0A0D6IG73|A0A0D6IG73_ALCXX	tr|A0A0D6IG73|A0A0D6IG73_ALCXX DNA polymerase III subunit gamma/tau GN=dnaX PE=3 SV=1	1454000	1535600	3531700	11	11	11	23.8	23.8	23.8	78.106	0	72.692	443690000	35
tr|A0A0D6GWH2|A0A0D6GWH2_ALCXX	tr|A0A0D6GWH2|A0A0D6GWH2_ALCXX Porphobilinogen deaminase GN=hemC PE=3 SV=1	1335500	2831300	2344600	7	7	7	29.6	29.6	29.6	33.633	0	58.546	289060000	33
tr|A0A0D6IAH6|A0A0D6IAH6_ALCXX	tr|A0A0D6IAH6|A0A0D6IAH6_ALCXX Cysteine--tRNA ligase GN=cysS PE=3 SV=1	2719900	2096900	1693800	13	13	13	36.2	36.2	36.2	53.275	0	109.86	455810000	45
tr|A0A0D6HSQ6|A0A0D6HSQ6_ALCXX	tr|A0A0D6HSQ6|A0A0D6HSQ6_ALCXX ATP-binding protein GN=ERS451415_03165 PE=4 SV=1	2061300	2031200	2413200	14	14	14	32.1	32.1	32.1	63.983	0	107.83	892400000	79
tr|A0A0D6IDF0|A0A0D6IDF0_ALCXX	tr|A0A0D6IDF0|A0A0D6IDF0_ALCXX Molybdate ABC transporter substrate-binding protein GN=modA PE=3 SV=1	2287100	2274000	1921000	9	9	9	48	48	48	26.631	0	53.093	524130000	50
tr|A0A0D6HIH4|A0A0D6HIH4_ALCXX	tr|A0A0D6HIH4|A0A0D6HIH4_ALCXX TRAP transporter substrate-binding protein DctP GN=dctP PE=4 SV=1	2293800	2504800	1675900	7	7	7	21	21	21	35.964	0	12.246	325040000	22
tr|A0A0D6FWH0|A0A0D6FWH0_ALCXX	tr|A0A0D6FWH0|A0A0D6FWH0_ALCXX Uncharacterized protein GN=AL520_02635 PE=4 SV=1	1884100	2295700	2263100	4	4	4	56.3	56.3	56.3	9.3686	0	90.845	266580000	23
tr|A0A0D6G6B8|A0A0D6G6B8_ALCXX	tr|A0A0D6G6B8|A0A0D6G6B8_ALCXX Cell division topological specificity factor GN=minE PE=3 SV=1	1876500	2132400	2398300	3	3	3	30.6	30.6	30.6	9.7191	0	11.759	261650000	14
tr|A0A0D6GRV0|A0A0D6GRV0_ALCXX	tr|A0A0D6GRV0|A0A0D6GRV0_ALCXX Oligoribonuclease GN=orn PE=3 SV=1	2224400	1614900	2567700	4	4	4	19.9	19.9	19.9	20.684	0	91.768	257920000	22
tr|A0A0D6HDN6|A0A0D6HDN6_ALCXX	tr|A0A0D6HDN6|A0A0D6HDN6_ALCXX FtsH protease regulator HflK GN=qmcA PE=3 SV=1	2377800	2084700	1924700	11	11	11	43.8	43.8	43.8	33.458	0	72.786	782520000	71
tr|A0A0D6FNI4|A0A0D6FNI4_ALCXX	tr|A0A0D6FNI4|A0A0D6FNI4_ALCXX ABC transporter ATP-binding protein GN=gsiA_3 PE=4 SV=1	3837900	0	2525900	3	3	3	10.4	10.4	10.4	37.272	0	5.8102	174960000	8
tr|A0A0D6GI18|A0A0D6GI18_ALCXX	tr|A0A0D6GI18|A0A0D6GI18_ALCXX Peptide methionine sulfoxide reductase MsrB GN=msrB_1 PE=3 SV=1	2180700	2211700	1968500	3	3	3	37.1	37.1	37.1	14.965	0	18.892	323620000	18
tr|A0A7U0I5V4|A0A7U0I5V4_ALCXX	tr|A0A7U0I5V4|A0A7U0I5V4_ALCXX Cysteine synthase GN=cysM PE=3 SV=1	2096500	1917100	2346500	8	8	8	35.3	35.3	35.3	32.319	0	253.65	535890000	46
tr|A0A0D6FTU0|A0A0D6FTU0_ALCXX	tr|A0A0D6FTU0|A0A0D6FTU0_ALCXX Ribosomal protein L11 methyltransferase GN=prmA PE=3 SV=1	3759200	0	2560100	4	4	4	15.3	15.3	15.3	32.635	0	11.711	333160000	17
tr|A0A7U0I371|A0A7U0I371_ALCXX	tr|A0A7U0I371|A0A7U0I371_ALCXX Peptide chain release factor 2 GN=prfB PE=3 SV=1	2460000	1857700	1992700	9	9	9	29.2	29.2	29.2	41.224	0	98.803	563150000	50
tr|A0A0D6FL51|A0A0D6FL51_ALCXX	tr|A0A0D6FL51|A0A0D6FL51_ALCXX Anthranilate phosphoribosyltransferase GN=trpD2 PE=3 SV=1	1982800	2325500	1990600	6	6	6	16.3	16.3	16.3	36.493	0	21.044	249660000	22
tr|A0A0D6HHD9|A0A0D6HHD9_ALCXX	tr|A0A0D6HHD9|A0A0D6HHD9_ALCXX ABC-F family ATPase GN=yheS_1 PE=4 SV=1	2467800	1729300	2100500	15	15	15	30.3	30.3	30.3	59.654	0	68.925	573960000	59
tr|A0A7U0E932|A0A7U0E932_ALCXX	tr|A0A7U0E932|A0A7U0E932_ALCXX Urocanate hydratase GN=hutU PE=3 SV=1	2231000	2073000	1981600	13	13	13	27.2	27.2	27.2	61.037	0	88.582	680490000	44
tr|A0A0D6FRA6|A0A0D6FRA6_ALCXX	tr|A0A0D6FRA6|A0A0D6FRA6_ALCXX Amino acid ABC transporter substrate-binding protein GN=peb1A_1 PE=3 SV=1	2042400	3002900	1231500	20	20	17	56.2	56.2	48.8	36.74	0	197.62	2153200000	123
tr|A0A0D6IW80|A0A0D6IW80_ALCXX	tr|A0A0D6IW80|A0A0D6IW80_ALCXX Putative regulatory protein, FmdB family GN=ERS369984_03174 PE=4 SV=1	2059300	1923600	2264200	3	3	3	37.5	37.5	37.5	10.057	0	49.651	293110000	18
tr|A0A0D6GU28|A0A0D6GU28_ALCXX	tr|A0A0D6GU28|A0A0D6GU28_ALCXX Aspartate transcarbamylase GN=pyrB_2 PE=3 SV=1	2229200	1884800	2122900	16	16	16	49.5	49.5	49.5	47.767	0	245.48	903010000	90
tr|A0A0D6HWP2|A0A0D6HWP2_ALCXX	tr|A0A0D6HWP2|A0A0D6HWP2_ALCXX Dihydropteroate synthase GN=folP_1 PE=3 SV=1	1820600	2256700	2147200	9	9	9	32.8	32.8	32.8	28.469	0	26.978	425060000	43
tr|A0A0D6HTT3|A0A0D6HTT3_ALCXX	tr|A0A0D6HTT3|A0A0D6HTT3_ALCXX Type VI secretion system contractile sheath large subunit GN=tssC PE=4 SV=1	1958700	2006600	2238400	7	7	7	21.4	21.4	21.4	54.81	0	31.376	293020000	21
tr|A0A0D6GXF4|A0A0D6GXF4_ALCXX	tr|A0A0D6GXF4|A0A0D6GXF4_ALCXX 2-hydroxy-acid oxidase GN=BIZ92_09655 PE=4 SV=1	2247300	2016800	1903300	10	10	10	22.4	22.4	22.4	50.929	0	21.35	412250000	37
tr|A0A0D6IJ51|A0A0D6IJ51_ALCXX	tr|A0A0D6IJ51|A0A0D6IJ51_ALCXX Surface antigen GN=BIZ92_06295 PE=4 SV=1	3118400	3042600	0	2	2	2	30.4	30.4	30.4	13.332	0	42.296	340250000	12
tr|A0A0D6HGA2|A0A0D6HGA2_ALCXX	tr|A0A0D6HGA2|A0A0D6HGA2_ALCXX Ankyrin repeat domain-containing protein GN=ERS451415_02518 PE=4 SV=1	1880500	2212700	2058100	7	7	7	21.2	21.2	21.2	31.783	0	18.029	227660000	24
tr|A0A0D6GJI0|A0A0D6GJI0_ALCXX	tr|A0A0D6GJI0|A0A0D6GJI0_ALCXX Malonyl CoA-acyl carrier protein transacylase GN=fabD PE=3 SV=1	3503800	0	2608200	3	3	3	22.5	22.5	22.5	31.413	0	25.511	402900000	28
tr|A0A0D6I3J4|A0A0D6I3J4_ALCXX	tr|A0A0D6I3J4|A0A0D6I3J4_ALCXX ABC transporter ATP-binding protein GN=livH_18 PE=4 SV=1	2906900	0	3199400	3	3	3	8	8	8	38.696	0	64.788	257500000	18
tr|A0A7T2RK59|A0A7T2RK59_ALCXX	tr|A0A7T2RK59|A0A7T2RK59_ALCXX Large ribosomal RNA subunit accumulation protein YceD GN=I6G72_29550 PE=3 SV=1	1464600	1997100	2639000	4	4	4	18.8	18.8	18.8	23.419	0	44.918	305030000	26
tr|A0A0D6GW83|A0A0D6GW83_ALCXX	tr|A0A0D6GW83|A0A0D6GW83_ALCXX 5-methyltetrahydropteroyltriglutamate--homocysteine methyltransferase GN=metE PE=3 SV=1	1994400	1940300	2160000	16	16	16	25.2	25.2	25.2	84.313	0	296.3	674140000	90
tr|A0A0D6ISN0|A0A0D6ISN0_ALCXX	tr|A0A0D6ISN0|A0A0D6ISN0_ALCXX Phosphomethylpyrimidine synthase GN=thiC PE=3 SV=1	1839800	2414200	1831100	15	15	15	34.2	34.2	34.2	71.169	0	154.87	508900000	54
tr|A0A0D6ILK6|A0A0D6ILK6_ALCXX	tr|A0A0D6ILK6|A0A0D6ILK6_ALCXX Uncharacterized protein GN=ERS451415_05242 PE=4 SV=1	1746300	2228300	2098300	10	10	10	55.7	55.7	55.7	29.117	0	149.3	754030000	71
tr|A0A0D6FMJ6|A0A0D6FMJ6_ALCXX	tr|A0A0D6FMJ6|A0A0D6FMJ6_ALCXX 2,3,4,5-tetrahydropyridine-2,6-dicarboxylate N-succinyltransferase GN=dapD_1 PE=3 SV=1	1560900	1993000	2449900	5	5	5	19.6	19.6	19.6	33.852	0	13.588	238980000	18
tr|A0A0D6FH03|A0A0D6FH03_ALCXX	tr|A0A0D6FH03|A0A0D6FH03_ALCXX Phosphoribosyl-AMP cyclohydrolase GN=hisI PE=3 SV=1	1614200	2368500	2007400	3	3	3	27.6	27.6	27.6	15.093	0	10.026	300310000	20
tr|A0A0D6HE36|A0A0D6HE36_ALCXX	tr|A0A0D6HE36|A0A0D6HE36_ALCXX Flagellar basal-body rod protein FlgG GN=flgG PE=3 SV=1	1956400	1938500	2091900	7	7	7	41	41	41	27.673	0	198.55	960220000	43
tr|A0A0D6II27|A0A0D6II27_ALCXX	tr|A0A0D6II27|A0A0D6II27_ALCXX Cyclic pyranopterin monophosphate synthase GN=moaC PE=3 SV=1	1960100	1954800	2043400	3	3	3	21	21	21	17.268	0	12.229	330500000	21
tr|A0A0D6IM98|A0A0D6IM98_ALCXX	tr|A0A0D6IM98|A0A0D6IM98_ALCXX Fumarylacetoacetase GN=fahA PE=4 SV=1	2127400	1936200	1865600	9	9	9	34.9	34.9	34.9	47.57	0	195	502910000	51
tr|A0A0D6HDG9|A0A0D6HDG9_ALCXX	tr|A0A0D6HDG9|A0A0D6HDG9_ALCXX Class I SAM-dependent methyltransferase GN=ERS451415_02408 PE=4 SV=1	1779900	2006600	2136100	8	8	8	21.4	21.4	21.4	58.346	0	29.67	508200000	44
tr|A0A0D6G6D8|A0A0D6G6D8_ALCXX	tr|A0A0D6G6D8|A0A0D6G6D8_ALCXX Probable septum site-determining protein MinC GN=minC PE=3 SV=1	1937500	1978800	2001100	8	8	8	46.2	46.2	46.2	31.531	0	65.946	425070000	36
tr|A0A0D6IDM3|A0A0D6IDM3_ALCXX	tr|A0A0D6IDM3|A0A0D6IDM3_ALCXX Cytochrome c551 peroxidase GN=ccp_2 PE=4 SV=1	1695200	1893300	2328300	8	8	8	27.5	27.5	27.5	35.895	0	42.031	353050000	33
tr|A0A0D6IKD3|A0A0D6IKD3_ALCXX	tr|A0A0D6IKD3|A0A0D6IKD3_ALCXX Amino acid ABC transporter substrate-binding protein GN=ERS451415_05095 PE=3 SV=1	2129600	2237100	1489100	8	8	8	29.9	29.9	29.9	27.878	0	34.765	466150000	58
tr|A0A0D6HN47|A0A0D6HN47_ALCXX	tr|A0A0D6HN47|A0A0D6HN47_ALCXX Polyisoprenoid-binding protein GN=yceI PE=4 SV=1	1805700	1792500	2247400	7	7	7	48.5	48.5	48.5	21.019	0	19.49	345790000	25
tr|A0A0D6GTB7|A0A0D6GTB7_ALCXX	tr|A0A0D6GTB7|A0A0D6GTB7_ALCXX 1,2-phenylacetyl-CoA epoxidase subunit A GN=paaA PE=4 SV=1	1653700	2035200	2133600	8	8	8	30.4	30.4	30.4	37.44	0	55.491	491220000	36
tr|A0A0D6GFG4|A0A0D6GFG4_ALCXX	tr|A0A0D6GFG4|A0A0D6GFG4_ALCXX OmpA family protein GN=arfA_1 PE=4 SV=1	2174000	2075800	1564300	8	8	8	21.5	21.5	21.5	58.484	0	36.362	357140000	26
tr|A0A0D6FQ71|A0A0D6FQ71_ALCXX	tr|A0A0D6FQ71|A0A0D6FQ71_ALCXX D-3-phosphoglycerate dehydrogenase GN=serA_2 PE=3 SV=1	1999400	2006300	1766600	8	8	8	36.8	36.8	36.8	42.385	0	33.473	316910000	30
tr|A0A0D6HCV9|A0A0D6HCV9_ALCXX	tr|A0A0D6HCV9|A0A0D6HCV9_ALCXX Serine chemoreceptor protein GN=tsr_3 PE=3 SV=1	1944600	1928900	1881200	17	4	4	39.8	9.3	9.3	64.945	0	48.972	394810000	27
tr|A0A0D6I791|A0A0D6I791_ALCXX	tr|A0A0D6I791|A0A0D6I791_ALCXX ATP-binding protein GN=ERS451415_04076 PE=4 SV=1	1903800	1712000	2119900	18	18	18	19.8	19.8	19.8	118.85	0	73.869	431970000	49
tr|A0A0D6HI49|A0A0D6HI49_ALCXX	tr|A0A0D6HI49|A0A0D6HI49_ALCXX Thioredoxin GN=trxA_2 PE=3 SV=1	2064900	1830300	1832400	4	4	4	57.3	57.3	57.3	13.515	0	52.925	321270000	20
tr|A0A0D6IDH8|A0A0D6IDH8_ALCXX	tr|A0A0D6IDH8|A0A0D6IDH8_ALCXX TOBE domain-containing protein GN=modE PE=3 SV=1	2109600	1745700	1821300	6	6	6	25.8	25.8	25.8	27.434	0	37.341	914100000	34
tr|A0A7U0ECM9|A0A7U0ECM9_ALCXX	tr|A0A7U0ECM9|A0A7U0ECM9_ALCXX Ornithine carbamoyltransferase GN=argF PE=3 SV=1	2123000	1665100	1886100	8	8	8	30	30	30	35.294	0	19.5	441010000	61
tr|A0A0D6G289|A0A0D6G289_ALCXX	tr|A0A0D6G289|A0A0D6G289_ALCXX Glycine--tRNA ligase alpha subunit GN=glyQ PE=3 SV=1	1725100	1880800	2064800	7	7	7	24.1	24.1	24.1	34.535	0	13.982	302320000	29
tr|A0A0D6GE39|A0A0D6GE39_ALCXX	tr|A0A0D6GE39|A0A0D6GE39_ALCXX Acetolactate synthase GN=ilvI_3 PE=3 SV=1	1239600	2362100	2043000	10	10	10	19.1	19.1	19.1	62.741	0	62.428	251960000	54
tr|A0A0D6FHK8|A0A0D6FHK8_ALCXX	tr|A0A0D6FHK8|A0A0D6FHK8_ALCXX ATP phosphoribosyltransferase GN=hisG PE=3 SV=1	1895400	1654500	2088700	8	8	8	46.9	46.9	46.9	24.042	0	26.633	413750000	42
tr|A0A0D6HDE7|A0A0D6HDE7_ALCXX	tr|A0A0D6HDE7|A0A0D6HDE7_ALCXX UDP-3-O-acylglucosamine N-acyltransferase GN=lpxD PE=3 SV=1	1741700	1846600	2033400	11	11	11	39.7	39.7	39.7	37.638	0	250.29	518070000	49
tr|A0A0D6I3H8|A0A0D6I3H8_ALCXX	tr|A0A0D6I3H8|A0A0D6I3H8_ALCXX OsmC family protein GN=osmC PE=4 SV=1	1855900	2234200	1490500	3	3	3	22	22	22	14.482	0	10.412	325980000	25
tr|A0A0D6I0V1|A0A0D6I0V1_ALCXX	tr|A0A0D6I0V1|A0A0D6I0V1_ALCXX DUF2513 domain-containing protein GN=BIZ92_20735 PE=4 SV=1	2184800	1651200	1734100	3	3	3	55.8	55.8	55.8	10.499	0	7.13	256180000	28
tr|A0A0D6IIN6|A0A0D6IIN6_ALCXX	tr|A0A0D6IIN6|A0A0D6IIN6_ALCXX Phosphate acetyltransferase GN=pta_2 PE=3 SV=1	2258800	1681400	1628000	10	10	10	56.7	56.7	56.7	32.856	0	49.393	441410000	36
tr|A0A0D6IFV0|A0A0D6IFV0_ALCXX	tr|A0A0D6IFV0|A0A0D6IFV0_ALCXX Phosphate-binding protein PstS GN=pstS_3 PE=3 SV=1	1800200	1827700	1907000	10	10	10	38.7	38.7	38.7	36.729	0	178.99	542650000	40
tr|A0A0D6HML7|A0A0D6HML7_ALCXX	tr|A0A0D6HML7|A0A0D6HML7_ALCXX ProP effector GN=proQ PE=4 SV=1	1366900	1954600	2206000	6	6	6	40.8	40.8	40.8	24.274	0	74.085	216360000	24
tr|A0A0D6FL18|A0A0D6FL18_ALCXX	tr|A0A0D6FL18|A0A0D6FL18_ALCXX Peptidoglycan lytic exotransglycosylase GN=mltA PE=4 SV=1	1946100	1825800	1740700	15	15	15	47.1	47.1	47.1	46.762	0	52.159	614370000	65
tr|A0A0D6GP48|A0A0D6GP48_ALCXX	tr|A0A0D6GP48|A0A0D6GP48_ALCXX DUF937 domain-containing protein GN=BIZ92_24180 PE=4 SV=1	2591400	0	2920600	2	2	2	19	19	19	13.67	0	7.0383	268860000	17
tr|A0A0D6FXP6|A0A0D6FXP6_ALCXX	tr|A0A0D6FXP6|A0A0D6FXP6_ALCXX Cell envelope integrity protein TolA GN=tolA PE=4 SV=1	1956200	1612300	1932500	5	5	5	17.9	17.9	17.9	38.566	0	51.214	407680000	39
tr|A0A0D6H4A4|A0A0D6H4A4_ALCXX	tr|A0A0D6H4A4|A0A0D6H4A4_ALCXX Glutathione synthetase GN=gshB PE=3 SV=1	1887600	1891000	1717200	11	11	11	42.2	42.2	42.2	34.923	0	28.594	418410000	44
tr|A0A0D6H726|A0A0D6H726_ALCXX	tr|A0A0D6H726|A0A0D6H726_ALCXX Uncharacterized protein GN=A7J67_11950 PE=4 SV=1	1972700	2042600	1460200	2	2	2	47.9	47.9	47.9	7.905	0	8.0171	207560000	9
tr|A0A0D6HIX4|A0A0D6HIX4_ALCXX	tr|A0A0D6HIX4|A0A0D6HIX4_ALCXX YicC family protein GN=yicC PE=4 SV=1	1653500	2072700	1734400	6	6	6	18.1	18.1	18.1	34.229	0	29.713	350000000	35
tr|A0A0D6IIZ0|A0A0D6IIZ0_ALCXX	tr|A0A0D6IIZ0|A0A0D6IIZ0_ALCXX Uracil phosphoribosyltransferase GN=upp PE=3 SV=1	1830900	1924400	1703400	8	8	8	43.4	43.4	43.4	22.654	0	21.384	499680000	40
tr|A0A7T2RGD1|A0A7T2RGD1_ALCXX	tr|A0A7T2RGD1|A0A7T2RGD1_ALCXX Lytic transglycosylase domain-containing protein GN=I6G72_06670 PE=4 SV=1	1784600	2118500	1555500	9	9	9	14.9	14.9	14.9	77.12	0	37.07	320570000	28
tr|A0A7U0I5A2|A0A7U0I5A2_ALCXX	tr|A0A7U0I5A2|A0A7U0I5A2_ALCXX GntR family transcriptional regulator GN=I6G72_03020 PE=4 SV=1	1746800	1541000	2169200	11	11	11	61.8	61.8	61.8	26.54	0	134.99	419730000	45
tr|A0A0D6INK9|A0A0D6INK9_ALCXX	tr|A0A0D6INK9|A0A0D6INK9_ALCXX Aconitate hydratase GN=acnA PE=3 SV=1	1856900	1770200	1819600	21	21	21	30.6	30.6	30.6	95.334	0	61.21	599250000	84
tr|A0A0D6IKI4|A0A0D6IKI4_ALCXX	tr|A0A0D6IKI4|A0A0D6IKI4_ALCXX Thiol:disulfide interchange protein GN=dsbG PE=3 SV=1	2004000	1825000	1594900	7	7	7	38	38	38	27.24	0	56.573	274840000	22
tr|A0A0D6ITE4|A0A0D6ITE4_ALCXX	tr|A0A0D6ITE4|A0A0D6ITE4_ALCXX Lipopolysaccharide export system ATP-binding protein LptB GN=lptB_15 PE=3 SV=1	1470400	1954300	1996900	10	10	10	48.5	48.5	48.5	28.639	0	123.35	480160000	48
tr|A0A0D6GN15|A0A0D6GN15_ALCXX	tr|A0A0D6GN15|A0A0D6GN15_ALCXX Aminopeptidase P family protein GN=pepQ PE=3 SV=1	1636300	2092400	1676700	11	11	11	22.3	22.3	22.3	63.959	0	22.076	466790000	51
tr|A0A7T2RFE6|A0A7T2RFE6_ALCXX	tr|A0A7T2RFE6|A0A7T2RFE6_ALCXX NAD(P)-dependent oxidoreductase GN=I6G72_06325 PE=4 SV=1	1345400	2611000	1426800	7	7	7	22.9	22.9	22.9	32.624	0	40.347	399130000	36
tr|A0A0D6FXS9|A0A0D6FXS9_ALCXX	tr|A0A0D6FXS9|A0A0D6FXS9_ALCXX Tol-Pal system protein TolQ GN=tolQ_1 PE=3 SV=1	2101100	1648300	1600600	4	4	4	15	15	15	24.855	0	44.716	219140000	15
tr|A0A0D6H3G1|A0A0D6H3G1_ALCXX	tr|A0A0D6H3G1|A0A0D6H3G1_ALCXX GTPase Der GN=der PE=3 SV=1	2032600	1491800	1811800	9	9	9	26.2	26.2	26.2	49.575	0	25.3	234250000	26
tr|A0A0D6G5V7|A0A0D6G5V7_ALCXX	tr|A0A0D6G5V7|A0A0D6G5V7_ALCXX ABC transporter substrate-binding protein GN=dppA_1 PE=4 SV=1	1502600	1904900	1906800	11	11	11	22.9	22.9	22.9	58.817	0	173.79	353900000	40
tr|A0A0D6GUQ2|A0A0D6GUQ2_ALCXX	tr|A0A0D6GUQ2|A0A0D6GUQ2_ALCXX Protoheme IX synthesis protein GN=hemY PE=4 SV=1	1871300	1804700	1545600	10	10	10	22.9	22.9	22.9	57.491	0	36.943	719450000	52
tr|A0A7T2VPF3|A0A7T2VPF3_ALCXX	tr|A0A7T2VPF3|A0A7T2VPF3_ALCXX Histidine--tRNA ligase GN=hisS PE=3 SV=1	1794200	1560800	1859600	10	10	10	26.6	26.6	26.6	47.417	0	111.01	538990000	51
tr|A0A0D6IXH1|A0A0D6IXH1_ALCXX	tr|A0A0D6IXH1|A0A0D6IXH1_ALCXX ParA family protein GN=soj_4 PE=4 SV=1	2204300	1376300	1633900	4	4	4	19.6	19.6	19.6	28.945	0	9.9787	187700000	13
tr|A0A0D6IDG9|A0A0D6IDG9_ALCXX	tr|A0A0D6IDG9|A0A0D6IDG9_ALCXX Putative virion core protein (Lumpy skin disease virus) GN=ERS451415_04650 PE=4 SV=1	1711800	1739100	1758300	8	8	8	27.2	27.2	27.2	37.013	0	47.238	390190000	39
tr|A0A7T2RCY7|A0A7T2RCY7_ALCXX	tr|A0A7T2RCY7|A0A7T2RCY7_ALCXX Amidohydrolase family protein GN=I6G72_30485 PE=4 SV=1	1625600	1734400	1848700	9	9	9	36.1	36.1	36.1	42.338	0	46.194	359810000	38
tr|A0A0D6GUQ1|A0A0D6GUQ1_ALCXX	tr|A0A0D6GUQ1|A0A0D6GUQ1_ALCXX Uncharacterized protein GN=ERS369984_03919 PE=4 SV=1	1771400	1602800	1823900	6	6	6	51.1	51.1	51.1	15.192	0	130.12	545530000	38
tr|A0A0D6GSI6|A0A0D6GSI6_ALCXX	tr|A0A0D6GSI6|A0A0D6GSI6_ALCXX 4-hydroxy-3-methylbut-2-enyl diphosphate reductase GN=ispH PE=3 SV=1	1722600	1356500	2096500	6	6	6	30.3	30.3	30.3	34.974	0	13.922	149300000	23
tr|A0A7T2VNC8|A0A7T2VNC8_ALCXX;tr|A0A0D6IB69|A0A0D6IB69_ALCXX	tr|A0A7T2VNC8|A0A7T2VNC8_ALCXX Phosphomannomutase/phosphoglucomutase GN=I6G72_09725 PE=3 SV=1	1775000	1536100	1844500	12	12	12	28.7	28.7	28.7	50.62	0	36.078	460690000	59
tr|A0A0D6GLI2|A0A0D6GLI2_ALCXX	tr|A0A0D6GLI2|A0A0D6GLI2_ALCXX Ribonuclease 3 GN=rnc PE=3 SV=1	1661800	1537400	1948800	7	7	7	30.8	30.8	30.8	27.43	0	58.758	296780000	27
tr|A0A0D6IV49|A0A0D6IV49_ALCXX	tr|A0A0D6IV49|A0A0D6IV49_ALCXX DegT/DnrJ/EryC1/StrS family aminotransferase GN=arnB_2 PE=3 SV=1	1491600	1526600	2127500	9	9	9	32.7	32.7	32.7	43.018	0	178.54	468740000	49
tr|A0A0D6FG40|A0A0D6FG40_ALCXX	tr|A0A0D6FG40|A0A0D6FG40_ALCXX Rare lipoprotein A GN=ERS451415_00131 PE=4 SV=1	1605100	1957900	1582500	6	6	6	42.4	42.4	42.4	23.822	0	23.225	326810000	35
tr|A0A7U0I767|A0A7U0I767_ALCXX	tr|A0A7U0I767|A0A7U0I767_ALCXX AMP nucleosidase GN=amn PE=3 SV=1	1835200	1372000	1933700	12	12	12	27.3	27.3	27.3	55.987	0	68.574	521630000	48
tr|A0A0D6GRZ3|A0A0D6GRZ3_ALCXX	tr|A0A0D6GRZ3|A0A0D6GRZ3_ALCXX Argininosuccinate lyase GN=ERS369984_04594 PE=3 SV=1	1721500	1843200	1564200	8	8	8	39.3	39.3	39.3	34.195	0	51.492	408450000	41
tr|A0A0D6HF41|A0A0D6HF41_ALCXX	tr|A0A0D6HF41|A0A0D6HF41_ALCXX Acyl-[acyl-carrier-protein]--UDP-N-acetylglucosamine O-acyltransferase GN=lpxA PE=3 SV=1	1785500	1485100	1844700	4	4	4	13.3	13.3	13.3	28.152	0	12.01	263810000	21
tr|A0A0D6HCA3|A0A0D6HCA3_ALCXX	tr|A0A0D6HCA3|A0A0D6HCA3_ALCXX 2-oxoisovalerate dehydrogenase subunit alpha GN=bkdA1 PE=3 SV=1	1875900	1816100	1404900	12	12	12	39	39	39	45.086	0	37.818	690070000	66
tr|A0A0D6H5E8|A0A0D6H5E8_ALCXX	tr|A0A0D6H5E8|A0A0D6H5E8_ALCXX ABC transporter substrate-binding protein GN=ERS451415_02096 PE=3 SV=1	1464200	2617200	1001300	3	3	3	11.1	11.1	11.1	34.949	0	8.0017	147390000	10
tr|A0A0D6GYM5|A0A0D6GYM5_ALCXX	tr|A0A0D6GYM5|A0A0D6GYM5_ALCXX Probable Fe(2+)-trafficking protein GN=AL520_14975 PE=3 SV=1	1764900	1551700	1753300	5	5	5	44.4	44.4	44.4	10.471	0	25.651	244610000	35
tr|A0A0D6IV80|A0A0D6IV80_ALCXX	tr|A0A0D6IV80|A0A0D6IV80_ALCXX Penicillin-binding protein 1A GN=mrcA_2 PE=3 SV=1	1935100	1546700	1576600	24	24	21	34.1	34.1	30.1	89.807	0	117.19	939780000	103
tr|A0A0A5JIN0|A0A0A5JIN0_ALCXX	tr|A0A0A5JIN0|A0A0A5JIN0_ALCXX Ferredoxin GN=A7J67_20230 PE=4 SV=1	1827500	1835900	1366000	4	4	4	37.4	37.4	37.4	12.013	0	123.28	282600000	34
tr|A0A0D6IEG3|A0A0D6IEG3_ALCXX	tr|A0A0D6IEG3|A0A0D6IEG3_ALCXX LPS-assembly lipoprotein LptE GN=lptE PE=3 SV=1	1482200	1517000	1984300	6	6	6	35.9	35.9	35.9	24.617	0	69.465	476630000	42
tr|A0A0D6IDH5|A0A0D6IDH5_ALCXX	tr|A0A0D6IDH5|A0A0D6IDH5_ALCXX Pyridoxine 5-phosphate synthase GN=pdxJ PE=3 SV=1	1714100	1425500	1814800	4	4	4	21.1	21.1	21.1	26.486	0	73.829	280030000	28
tr|A0A0D6HIU5|A0A0D6HIU5_ALCXX	tr|A0A0D6HIU5|A0A0D6HIU5_ALCXX sn-glycerol-3-phosphate import ATP-binding protein UgpC GN=ugpC_6 PE=4 SV=1	1939700	1755000	1235700	6	6	6	16.3	16.3	16.3	40.116	0	48.368	332340000	31
tr|A0A0D6G221|A0A0D6G221_ALCXX	tr|A0A0D6G221|A0A0D6G221_ALCXX Pyruvate kinase GN=pykA PE=3 SV=1	2142200	1321400	1458400	15	15	15	36	36	36	51.924	0	57.921	399960000	39
tr|A0A0D6I2K2|A0A0D6I2K2_ALCXX	tr|A0A0D6I2K2|A0A0D6I2K2_ALCXX Nucleoid occlusion protein GN=noc PE=4 SV=1	1884200	1949600	1044300	7	7	7	35.2	35.2	35.2	28.755	0	281.98	239460000	25
tr|A0A0D6I5I5|A0A0D6I5I5_ALCXX	tr|A0A0D6I5I5|A0A0D6I5I5_ALCXX Uncharacterized protein GN=ERS451415_04077 PE=4 SV=1	1563000	1508300	1804100	3	3	3	17	17	17	17.985	0	6.9686	165210000	15
tr|A0A0D6IT27|A0A0D6IT27_ALCXX	tr|A0A0D6IT27|A0A0D6IT27_ALCXX Hydroxymethylglutaryl-CoA lyase GN=yngG_3 PE=3 SV=1	1615600	1420600	1793100	8	8	8	36.4	36.4	36.4	31.905	0	27.767	328620000	34
tr|A0A0D6IP81|A0A0D6IP81_ALCXX	tr|A0A0D6IP81|A0A0D6IP81_ALCXX Tail fiber domain-containing protein GN=ERS451415_05575 PE=4 SV=1	1421800	1720600	1672500	13	13	13	24.5	24.5	24.5	69.452	0	95.134	436570000	44
tr|A0A0D6H6S9|A0A0D6H6S9_ALCXX	tr|A0A0D6H6S9|A0A0D6H6S9_ALCXX HTH-type transcriptional repressor YcgE GN=ycgE PE=4 SV=1	1908200	0	2897900	6	6	6	47.6	47.6	47.6	15.855	0	32.265	252490000	30
tr|A0A0D6FGI4|A0A0D6FGI4_ALCXX	tr|A0A0D6FGI4|A0A0D6FGI4_ALCXX Imidazole glycerol phosphate synthase subunit HisF GN=hisF PE=3 SV=1	1943200	1944400	917700	6	6	6	37.5	37.5	37.5	28.411	0	83.444	221310000	21
tr|A0A0D6H6L8|A0A0D6H6L8_ALCXX	tr|A0A0D6H6L8|A0A0D6H6L8_ALCXX Ubiquinone biosynthesis accessory factor UbiK GN=yqiC PE=3 SV=1	1461000	1496100	1837000	4	4	4	41	41	41	9.4886	0	30.78	295090000	16
tr|A0A0D6IRR2|A0A0D6IRR2_ALCXX	tr|A0A0D6IRR2|A0A0D6IRR2_ALCXX Arsenate reductase GN=arsC_5 PE=3 SV=1	1433000	1791200	1551400	6	6	6	49.6	49.6	49.6	15.46	0	19.462	315940000	31
tr|A0A0D6GLU0|A0A0D6GLU0_ALCXX	tr|A0A0D6GLU0|A0A0D6GLU0_ALCXX GTPase Era GN=era PE=3 SV=1	1571600	1454900	1723600	8	8	8	33.4	33.4	33.4	32.993	0	19.01	365910000	36
tr|A0A0D6GXD6|A0A0D6GXD6_ALCXX	tr|A0A0D6GXD6|A0A0D6GXD6_ALCXX Metalloprotease TldD GN=tldD PE=3 SV=1	1710400	1587000	1450400	12	12	12	31.5	31.5	31.5	51.502	0	79.861	381950000	42
tr|A0A0D6INW5|A0A0D6INW5_ALCXX	tr|A0A0D6INW5|A0A0D6INW5_ALCXX dCTP deaminase GN=dcd PE=3 SV=1	1732900	1317500	1677000	4	4	4	28.9	28.9	28.9	20.774	0	132.53	225950000	18
tr|A0A0D6FGN2|A0A0D6FGN2_ALCXX	tr|A0A0D6FGN2|A0A0D6FGN2_ALCXX Histidinol dehydrogenase GN=hisD PE=3 SV=1	1700600	1592400	1419400	9	9	9	27	27	27	46.126	0	38.07	284770000	35
tr|A0A0D6HD58|A0A0D6HD58_ALCXX	tr|A0A0D6HD58|A0A0D6HD58_ALCXX Flagellar M-ring protein GN=fliF PE=3 SV=1	1276600	1611900	1814900	9	9	9	17.6	17.6	17.6	61.109	0	48.793	280350000	35
tr|A0A0D6GRU9|A0A0D6GRU9_ALCXX	tr|A0A0D6GRU9|A0A0D6GRU9_ALCXX Bifunctional protein hldE GN=hldE_2 PE=4 SV=1	1677200	1261300	1763000	9	9	9	30	30	30	33.693	0	42.829	362470000	45
tr|A0A0D6FDG0|A0A0D6FDG0_ALCXX	tr|A0A0D6FDG0|A0A0D6FDG0_ALCXX Amidohydrolase family protein GN=codA PE=4 SV=1	1419300	1582200	1693000	11	11	11	35.9	35.9	35.9	46.221	0	74.664	325410000	40
tr|A0A0D6G5D5|A0A0D6G5D5_ALCXX	tr|A0A0D6G5D5|A0A0D6G5D5_ALCXX Antitoxin VapB GN=AL520_29870 PE=4 SV=1	2670500	1022800	966600	3	3	3	52.2	52.2	52.2	7.5536	0	32.687	155150000	9
tr|A0A2J9Q7C3|A0A2J9Q7C3_ALCXX	tr|A0A2J9Q7C3|A0A2J9Q7C3_ALCXX Integration host factor subunit alpha GN=ihfA PE=3 SV=1	1886600	1542600	1220700	3	3	3	26.8	26.8	26.8	12.347	0	48.398	190270000	23
tr|A0A7T2REX8|A0A7T2REX8_ALCXX	tr|A0A7T2REX8|A0A7T2REX8_ALCXX Uncharacterized protein GN=I6G72_04945 PE=4 SV=1	1640500	1419000	1583900	2	2	2	9.2	9.2	9.2	32.692	0	31.06	252580000	23
tr|A0A0D6G3B3|A0A0D6G3B3_ALCXX	tr|A0A0D6G3B3|A0A0D6G3B3_ALCXX Pyridoxine/pyridoxamine 5-phosphate oxidase GN=pdxH PE=3 SV=1	1763200	1630300	1248200	7	7	7	41.1	41.1	41.1	23.948	0	61.467	459710000	48
tr|A0A0D6GF97|A0A0D6GF97_ALCXX	tr|A0A0D6GF97|A0A0D6GF97_ALCXX Dihydrodipicolinate synthase family protein GN=yagE_1 PE=3 SV=1	1634700	1730800	1270800	6	6	6	31.1	31.1	31.1	32.219	0	22.444	218690000	29
tr|A0A0D6GPY5|A0A0D6GPY5_ALCXX	tr|A0A0D6GPY5|A0A0D6GPY5_ALCXX 3-ketoacyl-ACP reductase GN=fabG_9 PE=3 SV=1	1818800	1539000	1254700	8	8	8	47.3	47.3	47.3	26.171	0	56.537	483520000	46
tr|A0A0D6GZL9|A0A0D6GZL9_ALCXX	tr|A0A0D6GZL9|A0A0D6GZL9_ALCXX Cystathionine gamma-synthase family protein GN=mdeA_1 PE=3 SV=1	1575500	1457300	1561900	11	11	11	35	35	35	44.47	0	41.626	655580000	80
tr|A0A0D6HKE7|A0A0D6HKE7_ALCXX	tr|A0A0D6HKE7|A0A0D6HKE7_ALCXX AsnC family transcriptional regulator GN=lrp_11 PE=4 SV=1	0	2827100	1719500	2	2	2	19.9	19.9	19.9	16.596	0	5.68	153370000	9
tr|A0A0D6GX24|A0A0D6GX24_ALCXX	tr|A0A0D6GX24|A0A0D6GX24_ALCXX Aminopeptidase N GN=pepN PE=3 SV=1	1373300	1608700	1562300	18	18	18	22.4	22.4	22.4	100.33	0	46.893	445570000	65
tr|A0A0D6IHG7|A0A0D6IHG7_ALCXX	tr|A0A0D6IHG7|A0A0D6IHG7_ALCXX Nucleoid-associated protein AL520_13465 GN=ybaB PE=3 SV=1	1639500	1347900	1554500	6	6	6	52.8	52.8	52.8	11.646	0	98.966	338620000	33
tr|A0A0D6IUE6|A0A0D6IUE6_ALCXX	tr|A0A0D6IUE6|A0A0D6IUE6_ALCXX D-alanine aminotransferase GN=dat PE=4 SV=1	1368000	1660200	1512100	6	6	6	22.9	22.9	22.9	31.388	0	40.157	321320000	35
tr|A0A0D6FNV6|A0A0D6FNV6_ALCXX	tr|A0A0D6FNV6|A0A0D6FNV6_ALCXX Glutamate--cysteine ligase GN=gshA PE=3 SV=1	1501400	1655200	1382300	12	12	12	26.8	26.8	26.8	58.391	0	50.077	486940000	53
tr|A0A0D6FUL5|A0A0D6FUL5_ALCXX	tr|A0A0D6FUL5|A0A0D6FUL5_ALCXX UPF0307 protein ERS369984_04736 GN=ERS369984_04736 PE=3 SV=1	1575300	1523700	1430000	7	7	7	47.8	47.8	47.8	21.062	0	216.38	303980000	26
tr|A0A0D6ILP5|A0A0D6ILP5_ALCXX	tr|A0A0D6ILP5|A0A0D6ILP5_ALCXX Signal recognition particle receptor FtsY GN=ftsY PE=3 SV=1	1766100	903620	1841200	4	4	4	20.4	20.4	20.4	46.35	0	13.899	151460000	10
tr|A0A0D6HRW3|A0A0D6HRW3_ALCXX	tr|A0A0D6HRW3|A0A0D6HRW3_ALCXX Nicotinate phosphoribosyltransferase GN=ERS451415_03159 PE=3 SV=1	1605400	1538000	1343500	13	13	13	27.3	27.3	27.3	62.36	0	63.561	462010000	63
tr|A0A0D6I4E1|A0A0D6I4E1_ALCXX	tr|A0A0D6I4E1|A0A0D6I4E1_ALCXX Uncharacterized protein GN=ERS369984_00507 PE=4 SV=1	1499200	1560400	1411700	3	3	3	22	22	22	22.871	0	88.956	224580000	23
tr|A0A0D6GJB1|A0A0D6GJB1_ALCXX	tr|A0A0D6GJB1|A0A0D6GJB1_ALCXX Phosphoserine phosphatase GN=serB_2 PE=3 SV=1	1170700	1722000	1577000	10	10	10	41.4	41.4	41.4	30.784	0	28.508	338260000	32
tr|A0A7U0ECC6|A0A7U0ECC6_ALCXX	tr|A0A7U0ECC6|A0A7U0ECC6_ALCXX YdcF family protein GN=I6G72_27280 PE=4 SV=1	0	2395400	2052200	7	7	7	45.3	45.3	45.3	27.185	0	73.244	320940000	21
tr|A0A0D6I310|A0A0D6I310_ALCXX	tr|A0A0D6I310|A0A0D6I310_ALCXX DNA helicase GN=uvrD PE=3 SV=1	1651900	1348800	1446500	9	9	9	14.5	14.5	14.5	84.244	0	19.733	254600000	24
tr|A0A0D6FXR7|A0A0D6FXR7_ALCXX	tr|A0A0D6FXR7|A0A0D6FXR7_ALCXX DNA-binding response regulator GN=basR_1 PE=4 SV=1	1512400	1345300	1584700	6	6	6	36	36	36	25.301	0	12.304	207900000	19
tr|A0A0D6GNG2|A0A0D6GNG2_ALCXX	tr|A0A0D6GNG2|A0A0D6GNG2_ALCXX 33 kDa chaperonin GN=hslO PE=3 SV=1	1660800	1473000	1306100	5	5	5	22.7	22.7	22.7	33.748	0	65.523	214560000	14
tr|A0A0D6FNU8|A0A0D6FNU8_ALCXX	tr|A0A0D6FNU8|A0A0D6FNU8_ALCXX Outer membrane lipoprotein Blc GN=blc PE=3 SV=1	1359300	1675000	1398000	7	7	7	58.4	58.4	58.4	19.154	0	212.91	284370000	26
tr|A0A0D6FFB0|A0A0D6FFB0_ALCXX	tr|A0A0D6FFB0|A0A0D6FFB0_ALCXX ABC transporter substrate-binding protein GN=ERS451415_00137 PE=4 SV=1	1388800	1465100	1575900	12	12	12	33.6	33.6	33.6	47.106	0	81.29	515100000	65
tr|A0A0D6IGF8|A0A0D6IGF8_ALCXX	tr|A0A0D6IGF8|A0A0D6IGF8_ALCXX DJ-1/PfpI family protein GN=yhbO_3 PE=3 SV=1	1289300	3138100	0	4	4	4	38	38	38	20.646	0	25.09	298810000	19
tr|A0A0D6GRG9|A0A0D6GRG9_ALCXX	tr|A0A0D6GRG9|A0A0D6GRG9_ALCXX HAD-IA family hydrolase GN=gph_2 PE=4 SV=1	1414700	1200700	1808900	5	5	5	34.4	34.4	34.4	24.256	0	24.442	201340000	9
tr|A0A0D6IE35|A0A0D6IE35_ALCXX	tr|A0A0D6IE35|A0A0D6IE35_ALCXX Class I SAM-dependent methyltransferase GN=cmaA1 PE=3 SV=1	1461400	1587900	1367800	10	10	10	29	29	29	47.221	0	211.07	328360000	42
tr|A0A0D6IFR8|A0A0D6IFR8_ALCXX	tr|A0A0D6IFR8|A0A0D6IFR8_ALCXX Histidine phosphatase family protein GN=ERS451415_04839 PE=4 SV=1	1563100	1614500	1224900	5	5	5	31.8	31.8	31.8	23.856	0	26.431	178930000	14
tr|A0A0D6IDI4|A0A0D6IDI4_ALCXX	tr|A0A0D6IDI4|A0A0D6IDI4_ALCXX Efflux pump membrane transporter GN=acrB_2 PE=3 SV=1	1145000	1571700	1682400	12	11	11	12.9	12.1	12.1	114.43	0	136.34	480560000	59
tr|A0A0D6GJY1|A0A0D6GJY1_ALCXX	tr|A0A0D6GJY1|A0A0D6GJY1_ALCXX DNA ligase GN=ligA PE=3 SV=1	1447700	1563000	1348300	9	9	9	18.9	18.9	18.9	75.053	0	65.709	343870000	39
tr|A0A0D6HUD5|A0A0D6HUD5_ALCXX	tr|A0A0D6HUD5|A0A0D6HUD5_ALCXX Uncharacterized protein GN=ERS451415_03258 PE=4 SV=1	1412700	1461800	1483200	8	8	8	56.4	56.4	56.4	23.087	0	132.92	370380000	34
tr|A0A0D6G2G8|A0A0D6G2G8_ALCXX	tr|A0A0D6G2G8|A0A0D6G2G8_ALCXX Poly(A) polymerase I GN=pcnB PE=3 SV=1	1358900	1460200	1538400	10	10	10	28.4	28.4	28.4	52.219	0	142.76	397340000	40
tr|A0A7U0EDK4|A0A7U0EDK4_ALCXX	tr|A0A7U0EDK4|A0A7U0EDK4_ALCXX Uncharacterized protein GN=I6G72_11785 PE=4 SV=1	1436200	1605200	1312900	5	5	5	29	29	29	25.06	0	13.854	499060000	25
tr|A0A0D6HY10|A0A0D6HY10_ALCXX	tr|A0A0D6HY10|A0A0D6HY10_ALCXX ABC transporter substrate-binding protein GN=hbpA_5 PE=3 SV=1	1147900	1686700	1501700	9	9	9	19.5	19.5	19.5	57.234	0	17.8	251240000	35
tr|A0A0D6FN43|A0A0D6FN43_ALCXX	tr|A0A0D6FN43|A0A0D6FN43_ALCXX 3-hydroxyacyl-CoA dehydrogenase GN=paaH_1 PE=4 SV=1	1372900	1171500	1778700	13	13	13	36.4	36.4	36.4	54.143	0	105.4	604920000	70
tr|A0A0D6HIX9|A0A0D6HIX9_ALCXX	tr|A0A0D6HIX9|A0A0D6HIX9_ALCXX Pyrroline-5-carboxylate reductase GN=proC_1 PE=3 SV=1	1359300	1421400	1532000	8	8	8	38.6	38.6	38.6	28.413	0	30.334	455680000	52
tr|A0A0D6IK68|A0A0D6IK68_ALCXX	tr|A0A0D6IK68|A0A0D6IK68_ALCXX UPF0234 protein BIZ92_06505 GN=yajQ PE=3 SV=1	1364400	1542500	1403200	9	9	9	51.2	51.2	51.2	17.822	0	23.319	319830000	30
tr|A0A0D6HXS3|A0A0D6HXS3_ALCXX	tr|A0A0D6HXS3|A0A0D6HXS3_ALCXX Predicted NTP binding protein (Contains STAS domain) GN=ERS451415_03477 PE=4 SV=1	1163500	1775900	1369200	4	4	4	15	15	15	36.444	0	10.619	188220000	14
tr|A0A0D6HEK3|A0A0D6HEK3_ALCXX	tr|A0A0D6HEK3|A0A0D6HEK3_ALCXX Flagellar basal-body rod protein FlgC GN=flgC PE=3 SV=1	1439000	1522900	1343500	3	3	3	29.5	29.5	29.5	14.611	0	70.598	219910000	22
tr|A0A0D6FHH0|A0A0D6FHH0_ALCXX	tr|A0A0D6FHH0|A0A0D6FHH0_ALCXX Imidazole glycerol phosphate synthase subunit HisH GN=hisH1 PE=3 SV=1	1311000	1765900	1222800	4	4	4	25	25	25	25.226	0	154.31	196240000	17
tr|A0A0D6HDS9|A0A0D6HDS9_ALCXX	tr|A0A0D6HDS9|A0A0D6HDS9_ALCXX Chemotaxis protein CheY GN=cheY_2 PE=4 SV=1	1964800	1337500	982640	5	5	5	58.1	58.1	58.1	14.09	0	26.079	394170000	37
tr|A0A0D6H534|A0A0D6H534_ALCXX	tr|A0A0D6H534|A0A0D6H534_ALCXX Positive transcription regulator evgA GN=evgA PE=4 SV=1	1840400	0	2438800	2	2	2	9.2	9.2	9.2	23.653	0	23.018	239430000	14
tr|A0A7T2RJ60|A0A7T2RJ60_ALCXX;tr|A0A0D6GD66|A0A0D6GD66_ALCXX	tr|A0A7T2RJ60|A0A7T2RJ60_ALCXX Dipeptide ABC transporter ATP-binding protein GN=I6G72_16595 PE=4 SV=1	1354100	1376500	1540600	12	12	11	19.9	19.9	19.9	66.804	0	22.68	268350000	32
tr|A0A0D6IGJ0|A0A0D6IGJ0_ALCXX	tr|A0A0D6IGJ0|A0A0D6IGJ0_ALCXX Tail fiber protein GN=ERS451415_04884 PE=4 SV=1	1313400	1537200	1408500	14	14	11	37.6	37.6	29.3	54.498	0	58.757	309190000	47
tr|A0A0D6FWD1|A0A0D6FWD1_ALCXX	tr|A0A0D6FWD1|A0A0D6FWD1_ALCXX PrkA family serine protein kinase GN=ERS451415_00689 PE=4 SV=1	1495100	1397300	1363700	11	11	11	19	19	19	73.662	0	35.654	308430000	35
tr|A0A0D6GTI3|A0A0D6GTI3_ALCXX	tr|A0A0D6GTI3|A0A0D6GTI3_ALCXX 3-mercaptopyruvate sulfurtransferase GN=sseA PE=4 SV=1	1202700	1347100	1696700	3	3	3	14.1	14.1	14.1	29.924	0	39.123	210580000	17
tr|A0A0D6GJX1|A0A0D6GJX1_ALCXX	tr|A0A0D6GJX1|A0A0D6GJX1_ALCXX Cell division protein ZipA GN=ERS451415_01401 PE=3 SV=1	1735400	1269600	1237700	11	11	11	41.8	41.8	41.8	38.088	0	111.7	481480000	62
tr|A0A0D6I0T8|A0A0D6I0T8_ALCXX	tr|A0A0D6I0T8|A0A0D6I0T8_ALCXX CS7.4 GN=cspA_1 PE=4 SV=1	0	1709300	2532400	4	4	4	47.1	47.1	47.1	7.4693	0	50.642	382210000	28
tr|A0A0D6HVD6|A0A0D6HVD6_ALCXX	tr|A0A0D6HVD6|A0A0D6HVD6_ALCXX Uncharacterized protein GN=ERS451415_03377 PE=4 SV=1	1287200	1651600	1243800	5	5	5	25.8	25.8	25.8	22.82	0	9.371	199630000	20
tr|A0A0D6FLI1|A0A0D6FLI1_ALCXX	tr|A0A0D6FLI1|A0A0D6FLI1_ALCXX Formate dehydrogenase subunit beta GN=fdnH PE=4 SV=1	1408400	1444100	1323300	7	7	7	27.8	27.8	27.8	32.942	0	17.998	371050000	42
tr|A0A0D6HHK4|A0A0D6HHK4_ALCXX	tr|A0A0D6HHK4|A0A0D6HHK4_ALCXX Ribonuclease PH GN=rph PE=3 SV=1	1659300	0	2507400	5	5	5	25	25	25	25.723	0	12.566	310020000	25
tr|A0A0D6HZU8|A0A0D6HZU8_ALCXX	tr|A0A0D6HZU8|A0A0D6HZU8_ALCXX Uncharacterized protein GN=ERS451415_03527 PE=4 SV=1	2256900	0	1903700	7	7	7	28.5	28.5	28.5	43.745	0	122.07	209580000	30
tr|A0A0D6FVG4|A0A0D6FVG4_ALCXX	tr|A0A0D6FVG4|A0A0D6FVG4_ALCXX Metalloprotease PmbA GN=pmbA PE=3 SV=1	1559700	1302300	1296400	10	10	10	30	30	30	48.709	0	109.66	427570000	44
tr|A0A0D6H4J6|A0A0D6H4J6_ALCXX	tr|A0A0D6H4J6|A0A0D6H4J6_ALCXX Cyclic di-GMP phosphodiesterase YfgF GN=yfgF PE=4 SV=1	1303900	1208100	1638900	17	17	17	32	32	32	71.453	0	215.96	544350000	71
tr|A0A0D6I2H7|A0A0D6I2H7_ALCXX	tr|A0A0D6I2H7|A0A0D6I2H7_ALCXX Argininosuccinate lyase GN=ERS369984_00576 PE=3 SV=1	1512200	1213800	1410700	5	5	5	23.7	23.7	23.7	34.399	0	19.55	242770000	19
tr|A0A0D6ISW3|A0A0D6ISW3_ALCXX	tr|A0A0D6ISW3|A0A0D6ISW3_ALCXX Methionyl-tRNA formyltransferase GN=fmt PE=3 SV=1	1280200	1274600	1565100	8	8	8	29.4	29.4	29.4	32.904	0	43.697	257050000	23
tr|A0A0D6HG51|A0A0D6HG51_ALCXX	tr|A0A0D6HG51|A0A0D6HG51_ALCXX ABC transporter substrate-binding protein GN=ssuA_2 PE=4 SV=1	1293100	1362000	1463900	6	6	6	23.5	23.5	23.5	35.645	0	323.31	230970000	35
tr|A0A7T2RF92|A0A7T2RF92_ALCXX;tr|A0A0D6IR64|A0A0D6IR64_ALCXX	tr|A0A7T2RF92|A0A7T2RF92_ALCXX 2-isopropylmalate synthase GN=leuA PE=3 SV=1	1194700	1511600	1411100	18	18	18	36.7	36.7	36.7	63.334	0	154.32	612110000	74
tr|A0A0D6IUP5|A0A0D6IUP5_ALCXX	tr|A0A0D6IUP5|A0A0D6IUP5_ALCXX Ferric uptake regulation protein GN=zur PE=3 SV=1	1249800	1438200	1415000	4	4	4	29.3	29.3	29.3	18.266	0	11.108	163810000	15
tr|A0A0D6H9Y8|A0A0D6H9Y8_ALCXX	tr|A0A0D6H9Y8|A0A0D6H9Y8_ALCXX N-formylglutamate deformylase GN=hutG PE=4 SV=1	865560	1286000	1945800	5	5	5	25.9	25.9	25.9	29.446	0	12.781	205180000	25
tr|A0A0D6GJT5|A0A0D6GJT5_ALCXX	tr|A0A0D6GJT5|A0A0D6GJT5_ALCXX Signal peptidase I GN=lepB PE=3 SV=1	1169600	1477700	1448000	7	7	7	22.8	22.8	22.8	33.913	0	15.697	320110000	34
tr|A0A0D6I774|A0A0D6I774_ALCXX	tr|A0A0D6I774|A0A0D6I774_ALCXX Dyp-type peroxidase GN=yfeX PE=4 SV=1	985920	1050800	2052600	5	5	5	21.6	21.6	21.6	34.121	0	64.819	266510000	26
tr|A0A0D6GYB4|A0A0D6GYB4_ALCXX	tr|A0A0D6GYB4|A0A0D6GYB4_ALCXX Uncharacterized protein GN=BIZ92_09760 PE=4 SV=1	1524000	1396700	1164300	5	5	5	78.1	78.1	78.1	8.3954	0	21.997	254770000	26
tr|A0A0D6G579|A0A0D6G579_ALCXX	tr|A0A0D6G579|A0A0D6G579_ALCXX 2-dehydro-3-deoxy-6-phosphogalactonate aldolase GN=dgoA_1 PE=3 SV=1	0	1769100	2282500	2	2	2	8.9	8.9	8.9	21.753	0	43.417	173820000	11
tr|A0A0D6GYK5|A0A0D6GYK5_ALCXX	tr|A0A0D6GYK5|A0A0D6GYK5_ALCXX Ribose-5-phosphate isomerase A GN=rpiA PE=3 SV=1	1319300	1350100	1373300	5	5	5	17.3	17.3	17.3	23.602	0	13.692	197860000	32
tr|A0A0A5L9B9|A0A0A5L9B9_ALCXX	tr|A0A0A5L9B9|A0A0A5L9B9_ALCXX NADH-quinone oxidoreductase subunit B GN=nuoB PE=3 SV=1	2111100	933610	986940	3	3	3	36.1	36.1	36.1	17.439	0	6.6577	222670000	19
tr|A0A0D6I3B1|A0A0D6I3B1_ALCXX	tr|A0A0D6I3B1|A0A0D6I3B1_ALCXX UPF0434 protein BIZ92_28700 GN=BIZ92_28700 PE=3 SV=1	1085100	1433000	1505800	4	4	4	61.7	61.7	61.7	6.6807	0	11.713	164030000	16
tr|A0A0D6HE52|A0A0D6HE52_ALCXX	tr|A0A0D6HE52|A0A0D6HE52_ALCXX Flagellar P-ring protein GN=flgI PE=3 SV=1	1404800	1345900	1254500	7	7	7	17.5	17.5	17.5	39.304	0	49.133	212670000	21
tr|A0A0D6HGG7|A0A0D6HGG7_ALCXX	tr|A0A0D6HGG7|A0A0D6HGG7_ALCXX 23S rRNA (uracil(1939)-C(5))-methyltransferase RlmD GN=rlmD PE=3 SV=1	1300500	1241000	1426300	11	11	11	26.7	26.7	26.7	55.041	0	35.377	352270000	40
tr|A0A0D6FQU7|A0A0D6FQU7_ALCXX;tr|A0A0D6HM15|A0A0D6HM15_ALCXX	tr|A0A0D6FQU7|A0A0D6FQU7_ALCXX Amino acid ABC transporter permease GN=yecS_3 PE=3 SV=1	0	913700	3039200	4	4	4	12.4	12.4	12.4	42.649	0	17.07	176140000	14
tr|A0A0D6IVQ5|A0A0D6IVQ5_ALCXX	tr|A0A0D6IVQ5|A0A0D6IVQ5_ALCXX MCE family protein GN=BIZ92_01600 PE=4 SV=1	1160900	1212100	1576900	11	11	11	50	50	50	33.356	0	71.404	412150000	44
tr|A0A0D6H4I5|A0A0D6H4I5_ALCXX	tr|A0A0D6H4I5|A0A0D6H4I5_ALCXX M48 family metallopeptidase GN=yggG_2 PE=3 SV=1	1403300	1191700	1304400	6	6	6	33	33	33	30.048	0	21.79	320510000	34
tr|A0A0D6I999|A0A0D6I999_ALCXX	tr|A0A0D6I999|A0A0D6I999_ALCXX DUF2863 family protein GN=ERS451415_04313 PE=4 SV=1	1321200	1314400	1263700	7	7	7	32	32	32	43.661	0	52.887	233400000	27
tr|A0A0D6ILQ4|A0A0D6ILQ4_ALCXX	tr|A0A0D6ILQ4|A0A0D6ILQ4_ALCXX Phosphopantetheine adenylyltransferase GN=coaD PE=3 SV=1	2164000	0	1725300	6	6	6	43.7	43.7	43.7	19.072	0	47.463	327510000	21
tr|A0A0D6HE12|A0A0D6HE12_ALCXX	tr|A0A0D6HE12|A0A0D6HE12_ALCXX Glutamine-binding periplasmic protein GN=glnH_1 PE=3 SV=1	1454200	1015500	1377600	8	8	8	36	36	36	26.943	0	19.358	131100000	27
tr|A0A0D6GEQ2|A0A0D6GEQ2_ALCXX	tr|A0A0D6GEQ2|A0A0D6GEQ2_ALCXX Outer-membrane lipoprotein carrier protein GN=lolA PE=3 SV=1	1226500	1397400	1217600	4	4	4	25.6	25.6	25.6	22.515	0	49.354	199590000	21
tr|A0A0D6IT03|A0A0D6IT03_ALCXX	tr|A0A0D6IT03|A0A0D6IT03_ALCXX FAD/FMN-binding oxidoreductase GN=ERS451415_05875 PE=4 SV=1	1263100	1227800	1335900	19	19	19	17.6	17.6	17.6	145.53	0	51.975	304900000	54
tr|A0A0D6I4V6|A0A0D6I4V6_ALCXX	tr|A0A0D6I4V6|A0A0D6I4V6_ALCXX Uncharacterized protein GN=BIZ92_28010 PE=4 SV=1	1191600	1313800	1307900	4	4	4	49.1	49.1	49.1	11.928	0	228.45	213840000	18
tr|A0A0D6IDQ4|A0A0D6IDQ4_ALCXX	tr|A0A0D6IDQ4|A0A0D6IDQ4_ALCXX Beta-hexosaminidase GN=nagZ PE=3 SV=1	1228400	1241600	1336700	7	7	7	22.5	22.5	22.5	38.855	0	25.465	216710000	29
tr|A0A0D6FJF2|A0A0D6FJF2_ALCXX;tr|A0A0D6I359|A0A0D6I359_ALCXX	tr|A0A0D6FJF2|A0A0D6FJF2_ALCXX Serine chemoreceptor protein GN=tsr_1 PE=3 SV=1	1451900	952820	1395800	13	12	12	33.1	31.3	31.3	56.896	0	75.643	418990000	49
tr|A0A0D6FYV7|A0A0D6FYV7_ALCXX	tr|A0A0D6FYV7|A0A0D6FYV7_ALCXX Multifunctional fusion protein GN=murE PE=3 SV=1	1300100	1344400	1130200	14	14	14	20.5	20.5	20.5	99.423	0	92.763	426720000	61
tr|A0A0D6GC48|A0A0D6GC48_ALCXX;tr|A0A0D6FSY2|A0A0D6FSY2_ALCXX	tr|A0A0D6GC48|A0A0D6GC48_ALCXX 4-hydroxy-tetrahydrodipicolinate reductase GN=dapB PE=3 SV=1	1050000	1342900	1375000	9	9	9	36.1	36.1	36.1	27.416	0	46.165	338020000	27
tr|A0A0D6ISD8|A0A0D6ISD8_ALCXX	tr|A0A0D6ISD8|A0A0D6ISD8_ALCXX GTPase Obg GN=obg PE=3 SV=1	1125400	1200600	1440900	9	9	9	32.5	32.5	32.5	41.156	0	46.902	305930000	38
tr|A0A0D6GAK1|A0A0D6GAK1_ALCXX	tr|A0A0D6GAK1|A0A0D6GAK1_ALCXX Helix-turn-helix domain-containing protein GN=ERS451415_01132 PE=4 SV=1	1233800	1301900	1224000	3	3	3	26.1	26.1	26.1	17.843	0	6.891	125830000	15
tr|A0A0D6H3N3|A0A0D6H3N3_ALCXX	tr|A0A0D6H3N3|A0A0D6H3N3_ALCXX 3-isopropylmalate dehydrogenase GN=leuB PE=3 SV=1	1250500	1116400	1383200	9	9	9	29.9	29.9	29.9	38.512	0	150.04	434680000	47
tr|A0A0D6HDG7|A0A0D6HDG7_ALCXX	tr|A0A0D6HDG7|A0A0D6HDG7_ALCXX Lipid-A-disaccharide synthase GN=lpxB PE=3 SV=1	1291700	815340	1616800	4	4	4	12.3	12.3	12.3	44.02	0	9.6309	143040000	18
tr|A0A0D6IQ38|A0A0D6IQ38_ALCXX	tr|A0A0D6IQ38|A0A0D6IQ38_ALCXX 3-oxoadipate enol-lactonase GN=catD_3 PE=4 SV=1	1085700	1344200	1288000	6	6	6	34.4	34.4	34.4	28.04	0	95.613	324150000	38
tr|A0A0D6FUL4|A0A0D6FUL4_ALCXX	tr|A0A0D6FUL4|A0A0D6FUL4_ALCXX TRAP-type mannitol/chloroaromatic compound transport system, periplasmic component GN=ERS451415_00665 PE=4 SV=1	1113800	1289200	1310200	5	5	5	14.6	14.6	14.6	42.583	0	70.226	276460000	28
tr|A0A0D6FI61|A0A0D6FI61_ALCXX	tr|A0A0D6FI61|A0A0D6FI61_ALCXX Uncharacterized protein GN=ERS451415_00259 PE=4 SV=1	1395600	1040400	1271600	12	12	12	44	44	44	34.077	0	323.31	2640200000	96
tr|A0A0D6FEV7|A0A0D6FEV7_ALCXX	tr|A0A0D6FEV7|A0A0D6FEV7_ALCXX Acetyl-/propionyl-coenzyme A carboxylase alpha chain GN=accA1_1 PE=4 SV=1	1228000	1219100	1253300	11	11	11	22.4	22.4	22.4	71.435	0	41.257	246040000	28
tr|A0A0D6ISW0|A0A0D6ISW0_ALCXX	tr|A0A0D6ISW0|A0A0D6ISW0_ALCXX Argininosuccinate lyase GN=ERS369984_03399 PE=3 SV=1	1696900	2000100	0	4	4	4	23.3	23.3	23.3	35.53	0	14.824	174270000	12
tr|A0A0D6GIH2|A0A0D6GIH2_ALCXX	tr|A0A0D6GIH2|A0A0D6GIH2_ALCXX PQQ-dependent catabolism-associated CXXCW motif protein GN=ERS451415_01392 PE=4 SV=1	1255000	1313800	1126200	8	8	8	17	17	17	74.297	0	135.64	320510000	32
tr|A0A0D6HGB6|A0A0D6HGB6_ALCXX	tr|A0A0D6HGB6|A0A0D6HGB6_ALCXX Glutathione peroxidase GN=ERS369984_01717 PE=4 SV=1	1204800	982370	1496700	3	3	3	17.8	17.8	17.8	26.408	0	21.254	166700000	16
tr|A0A0D6HFH5|A0A0D6HFH5_ALCXX	tr|A0A0D6HFH5|A0A0D6HFH5_ALCXX 3-hydroxyisobutyrate dehydrogenase GN=Hgd_1 PE=3 SV=1	1262200	1051600	1342000	8	8	8	35.5	35.5	35.5	29.907	0	70.794	269690000	37
tr|A0A0D6IMT2|A0A0D6IMT2_ALCXX	tr|A0A0D6IMT2|A0A0D6IMT2_ALCXX HlyD family efflux transporter periplasmic adaptor subunit GN=ERS369984_01936 PE=4 SV=1	957500	1489100	1205200	16	16	16	50.7	50.7	50.7	37.801	0	171.47	616850000	69
tr|A0A0D6IA43|A0A0D6IA43_ALCXX	tr|A0A0D6IA43|A0A0D6IA43_ALCXX 3-hydroxyacyl-CoA dehydrogenase GN=ERS451415_04376 PE=4 SV=1	1303800	984220	1354200	18	18	18	29.1	29.1	29.1	85.635	0	61.641	452880000	76
tr|A0A0D6IGW3|A0A0D6IGW3_ALCXX	tr|A0A0D6IGW3|A0A0D6IGW3_ALCXX N5-carboxyaminoimidazole ribonucleotide synthase GN=purK PE=3 SV=1	1137300	1022500	1480600	8	8	8	29.3	29.3	29.3	41.432	0	19.695	296030000	30
tr|A0A0D6FGQ9|A0A0D6FGQ9_ALCXX	tr|A0A0D6FGQ9|A0A0D6FGQ9_ALCXX Phosphoribosyl-ATP pyrophosphatase GN=hisE PE=3 SV=1	1871300	0	1751300	3	3	3	29.3	29.3	29.3	12.551	0	17.85	237770000	16
tr|A0A0D6GAA5|A0A0D6GAA5_ALCXX	tr|A0A0D6GAA5|A0A0D6GAA5_ALCXX AAA family ATPase GN=ftsH3 PE=4 SV=1	0	1770000	1848300	4	4	4	19.4	19.4	19.4	32.68	0	11.783	170470000	15
tr|A0A7T2RIW8|A0A7T2RIW8_ALCXX	tr|A0A7T2RIW8|A0A7T2RIW8_ALCXX Uncharacterized protein GN=I6G72_06785 PE=4 SV=1	1366000	1245700	1005900	5	5	5	20.5	20.5	20.5	42.585	0	53.281	369650000	21
tr|A0A1R1JMJ0|A0A1R1JMJ0_ALCXX	tr|A0A1R1JMJ0|A0A1R1JMJ0_ALCXX Thioredoxin reductase GN=trxB PE=3 SV=1	1600100	873250	1131900	10	10	10	44.5	44.5	44.5	34.041	0	288.52	524790000	77
tr|A0A0D6INX5|A0A0D6INX5_ALCXX	tr|A0A0D6INX5|A0A0D6INX5_ALCXX Iron-sulfur cluster carrier protein GN=minD_2 PE=3 SV=1	1411200	993590	1168600	7	7	7	23.8	23.8	23.8	37.585	0	25.484	247220000	43
tr|A0A0D6GQ14|A0A0D6GQ14_ALCXX	tr|A0A0D6GQ14|A0A0D6GQ14_ALCXX Tryptophan--tRNA ligase GN=trpS PE=3 SV=1	1244800	1031600	1290800	7	7	7	18.7	18.7	18.7	49.025	0	26.94	246020000	29
tr|A0A0D6G9E6|A0A0D6G9E6_ALCXX	tr|A0A0D6G9E6|A0A0D6G9E6_ALCXX Integrase GN=ERS451415_01142 PE=4 SV=1	1207400	1180900	1144500	6	6	6	36.5	36.5	36.5	23.202	0	192.04	313000000	30
tr|A0A0D6H3V0|A0A0D6H3V0_ALCXX	tr|A0A0D6H3V0|A0A0D6H3V0_ALCXX Outer membrane protein assembly factor BamB GN=yfgL PE=3 SV=1	1365600	958840	1206600	11	11	11	35.2	35.2	35.2	39.87	0	192.87	511220000	61
tr|A0A0D6GV23|A0A0D6GV23_ALCXX	tr|A0A0D6GV23|A0A0D6GV23_ALCXX GTP cyclohydrolase FolE2 GN=folE2 PE=3 SV=1	1092600	1251200	1186600	5	5	5	23	23	23	29.405	0	9.8292	161980000	17
tr|A0A0D6IT98|A0A0D6IT98_ALCXX	tr|A0A0D6IT98|A0A0D6IT98_ALCXX Arabinose 5-phosphate isomerase KdsD GN=kdsD PE=3 SV=1	1051700	1462300	1016100	4	4	4	12.8	12.8	12.8	34.396	0	17.035	158290000	17
tr|A0A0A5JGH5|A0A0A5JGH5_ALCXX	tr|A0A0A5JGH5|A0A0A5JGH5_ALCXX Glyoxalase GN=BIZ92_04680 PE=4 SV=1	1222500	1352000	938250	4	4	4	36.4	36.4	36.4	15.951	0	24.507	183550000	24
tr|A0A0D6IT19|A0A0D6IT19_ALCXX	tr|A0A0D6IT19|A0A0D6IT19_ALCXX Bacterioferritin GN=bfr_2 PE=4 SV=1	1082900	1149500	1249600	5	5	5	31.7	31.7	31.7	21.276	0	19.276	236380000	23
tr|A0A0D6FHI0|A0A0D6FHI0_ALCXX	tr|A0A0D6FHI0|A0A0D6FHI0_ALCXX Imidazoleglycerol-phosphate dehydratase GN=hisB PE=3 SV=1	1679400	0	1800600	3	3	3	21	21	21	21.462	0	7.5676	189740000	16
tr|A0A0D6H066|A0A0D6H066_ALCXX	tr|A0A0D6H066|A0A0D6H066_ALCXX dTTP/UTP pyrophosphatase GN=yhdE PE=3 SV=1	927290	852400	1683300	3	3	3	22.2	22.2	22.2	22.027	0	18.062	126020000	9
tr|A0A0D6IQ56|A0A0D6IQ56_ALCXX	tr|A0A0D6IQ56|A0A0D6IQ56_ALCXX YciI family protein GN=yciI PE=3 SV=1	1137500	1092100	1231100	8	8	8	87.8	87.8	87.8	11.166	0	39.122	291570000	48
tr|A0A0D6FFL9|A0A0D6FFL9_ALCXX	tr|A0A0D6FFL9|A0A0D6FFL9_ALCXX Peptide chain release factor 3 GN=prfC_1 PE=3 SV=1	1001800	1280200	1159500	6	6	6	13.8	13.8	13.8	59.419	0	13.552	192460000	22
tr|A0A0D6IT94|A0A0D6IT94_ALCXX	tr|A0A0D6IT94|A0A0D6IT94_ALCXX Formate-dependent phosphoribosylglycinamide formyltransferase GN=purT PE=3 SV=1	1120200	1015500	1292100	7	7	7	23.2	23.2	23.2	42.972	0	19.877	231930000	33
tr|A0A0D6HHX9|A0A0D6HHX9_ALCXX	tr|A0A0D6HHX9|A0A0D6HHX9_ALCXX Glycerophosphodiester phosphodiesterase GN=ugpQ PE=4 SV=1	1144500	1085800	1194100	10	10	10	52.6	52.6	52.6	26.81	0	47.36	563720000	52
tr|A0A0D6GRZ5|A0A0D6GRZ5_ALCXX	tr|A0A0D6GRZ5|A0A0D6GRZ5_ALCXX Integration host factor subunit beta GN=ihfB PE=3 SV=1	1382500	991730	1024900	4	4	4	37.8	37.8	37.8	12.777	0	28.094	169780000	18
tr|A0A0D6H4U1|A0A0D6H4U1_ALCXX	tr|A0A0D6H4U1|A0A0D6H4U1_ALCXX 3-isopropylmalate dehydratase small subunit GN=leuD_1 PE=3 SV=1	1142600	1178800	1076000	6	6	6	31.9	31.9	31.9	24.595	0	16.698	192510000	23
tr|A0A0D6GJ82|A0A0D6GJ82_ALCXX	tr|A0A0D6GJ82|A0A0D6GJ82_ALCXX Branched-chain-amino-acid aminotransferase GN=ilvE_3 PE=4 SV=1	1024100	1020100	1327300	8	8	8	40.6	40.6	40.6	31.355	0	15.02	242950000	25
tr|A0A0D6GXF2|A0A0D6GXF2_ALCXX	tr|A0A0D6GXF2|A0A0D6GXF2_ALCXX N-formylglutamate amidohydrolase GN=ERS451415_01792 PE=4 SV=1	1008300	1173900	1175400	7	7	7	28.5	28.5	28.5	32.51	0	16.968	223630000	31
tr|A0A0D6IU09|A0A0D6IU09_ALCXX	tr|A0A0D6IU09|A0A0D6IU09_ALCXX Cytokinin riboside 5-monophosphate phosphoribohydrolase GN=yvdD_2 PE=3 SV=1	1110400	1022600	1202300	5	5	5	36	36	36	22.346	0	9.4502	171870000	17
tr|A0A0M7M2E0|A0A0M7M2E0_ALCXX	tr|A0A0M7M2E0|A0A0M7M2E0_ALCXX Phosphate acyltransferase GN=plsX PE=3 SV=1	1036400	1192800	1106000	7	7	7	27.3	27.3	27.3	37.816	0	95.578	198550000	21
tr|A0A0D6GYV5|A0A0D6GYV5_ALCXX	tr|A0A0D6GYV5|A0A0D6GYV5_ALCXX Extracytoplasmic solute receptor protein yiaO GN=yiaO_1 PE=4 SV=1	1272200	1025500	1025200	6	6	6	20.7	20.7	20.7	34.869	0	27.564	250480000	25
tr|A0A0D6IWK7|A0A0D6IWK7_ALCXX	tr|A0A0D6IWK7|A0A0D6IWK7_ALCXX TssQ family T6SS-associated lipoprotein GN=ERS451415_06157 PE=4 SV=1	1196200	1073300	1035500	4	4	4	45.8	45.8	45.8	14.269	0	15.598	246770000	25
tr|A0A0D6IV71|A0A0D6IV71_ALCXX	tr|A0A0D6IV71|A0A0D6IV71_ALCXX ATP-dependent RNA helicase rhlE GN=rhlE_3 PE=3 SV=1	1050700	1479600	741500	13	13	13	25.7	25.7	25.7	64.024	0	209.02	363360000	40
tr|A0A0D6HZH6|A0A0D6HZH6_ALCXX	tr|A0A0D6HZH6|A0A0D6HZH6_ALCXX Cyclopropane-fatty-acyl-phospholipid synthase GN=cfa_1 PE=3 SV=1	1179800	1101700	985590	7	7	7	18.9	18.9	18.9	45.107	0	22.404	158820000	19
tr|A0A0D6HHD5|A0A0D6HHD5_ALCXX	tr|A0A0D6HHD5|A0A0D6HHD5_ALCXX LD-carboxypeptidase GN=ldcA PE=3 SV=1	815720	1329600	1096100	7	7	7	23.2	23.2	23.2	37.965	0	19.175	227480000	28
tr|A0A0D6HCB1|A0A0D6HCB1_ALCXX	tr|A0A0D6HCB1|A0A0D6HCB1_ALCXX 2-oxoisovalerate dehydrogenase subunit beta GN=bkdA2 PE=4 SV=1	1104100	982600	1149400	4	4	4	18.4	18.4	18.4	37.708	0	12.804	183740000	21
tr|A0A0D6GEU0|A0A0D6GEU0_ALCXX	tr|A0A0D6GEU0|A0A0D6GEU0_ALCXX Uncharacterized protein GN=ERS451415_01301 PE=4 SV=1	1229200	1028100	978030	6	6	6	27.5	27.5	27.5	29.464	0	36.038	185410000	23
tr|A0A0D6GHI4|A0A0D6GHI4_ALCXX	tr|A0A0D6GHI4|A0A0D6GHI4_ALCXX ABC transporter permease GN=gsiC_3 PE=3 SV=1	738750	1127300	1364400	3	3	3	8.6	8.6	8.6	34.187	0	5.8076	84376000	12
tr|A0A0D6IUG9|A0A0D6IUG9_ALCXX	tr|A0A0D6IUG9|A0A0D6IUG9_ALCXX Alpha/beta hydrolase GN=ERS369984_03212 PE=4 SV=1	0	1521700	1704000	5	5	5	33.2	33.2	33.2	23.333	0	30.419	178950000	11
tr|A0A0D6FG53|A0A0D6FG53_ALCXX	tr|A0A0D6FG53|A0A0D6FG53_ALCXX ATP-dependent RNA helicase RhlE GN=rhlE_1 PE=3 SV=1	1043400	1099300	1076200	9	9	9	27.7	27.7	27.7	53.47	0	29.391	404920000	48
tr|A0A7T2RJ27|A0A7T2RJ27_ALCXX;tr|A0A0D6FQR9|A0A0D6FQR9_ALCXX	tr|A0A7T2RJ27|A0A7T2RJ27_ALCXX DNA mismatch repair protein MutS GN=mutS PE=3 SV=1	1100500	896610	1205000	12	12	12	15.4	15.4	15.4	94.327	0	39.393	223610000	35
tr|A0A0D6IU76|A0A0D6IU76_ALCXX	tr|A0A0D6IU76|A0A0D6IU76_ALCXX DUF484 family protein GN=ERS451415_05991 PE=4 SV=1	773070	821250	1601900	3	3	3	19.1	19.1	19.1	24.634	0	7.2175	120520000	16
tr|A0A0D6IEB7|A0A0D6IEB7_ALCXX	tr|A0A0D6IEB7|A0A0D6IEB7_ALCXX Amidase family protein GN=gatA_7 PE=4 SV=1	851450	1275800	1060400	10	10	10	31.9	31.9	31.9	48.876	0	99.643	253350000	32
tr|A0A7T2RBG4|A0A7T2RBG4_ALCXX	tr|A0A7T2RBG4|A0A7T2RBG4_ALCXX Type I secretion system permease/ATPase GN=I6G72_26625 PE=4 SV=1	894380	1280500	1002600	13	13	13	26.7	26.7	26.7	78.412	0	50.308	325100000	56
tr|A0A0A5JBC0|A0A0A5JBC0_ALCXX	tr|A0A0A5JBC0|A0A0A5JBC0_ALCXX ATP-dependent Clp protease adapter protein ClpS GN=clpS PE=3 SV=1	1036200	1177100	959150	4	4	4	39.4	39.4	39.4	11.8	0	5.2354	92173000	11
tr|A0A0D6GDX0|A0A0D6GDX0_ALCXX	tr|A0A0D6GDX0|A0A0D6GDX0_ALCXX ATPase family associated with various cellular activities (AAA) GN=ERS369984_05115 PE=4 SV=1	812840	1164600	1189700	6	6	6	22.2	22.2	22.2	33.263	0	22.447	169250000	22
tr|A0A7U0E810|A0A7U0E810_ALCXX	tr|A0A7U0E810|A0A7U0E810_ALCXX Octaprenyl diphosphate synthase GN=ispB PE=3 SV=1	1148700	946090	1072200	4	4	4	18.1	18.1	18.1	34.573	0	32.507	195080000	20
tr|A0A7T2RJG7|A0A7T2RJG7_ALCXX	tr|A0A7T2RJG7|A0A7T2RJG7_ALCXX Pyruvate dehydrogenase E1 component GN=mdeB PE=4 SV=1	1043600	794260	1329000	10	10	10	14.6	14.6	14.6	98.168	0	55.386	183090000	26
tr|A0A0D6IM78|A0A0D6IM78_ALCXX;REV__tr|A0A0D6ISB9|A0A0D6ISB9_ALCXX	tr|A0A0D6IM78|A0A0D6IM78_ALCXX Thymidylate synthase GN=thyA PE=3 SV=1	1076200	1070700	1013100	11	11	11	38.7	38.7	38.7	36.501	0	21.707	257390000	32
tr|A0A0D6FQJ4|A0A0D6FQJ4_ALCXX	tr|A0A0D6FQJ4|A0A0D6FQJ4_ALCXX Ubiquinone/menaquinone biosynthesis C-methyltransferase UbiE GN=ubiE PE=3 SV=1	1047500	1190700	908360	8	8	8	32.2	32.2	32.2	28.514	0	44.571	175690000	25
tr|A0A0D6FZ75|A0A0D6FZ75_ALCXX	tr|A0A0D6FZ75|A0A0D6FZ75_ALCXX UDP-3-O-acyl-N-acetylglucosamine deacetylase GN=lpxC PE=3 SV=1	955640	848570	1338600	5	5	5	18.9	18.9	18.9	34.031	0	11.235	166100000	20
tr|A0A7U0I578|A0A7U0I578_ALCXX	tr|A0A7U0I578|A0A7U0I578_ALCXX Ribulose-phosphate 3-epimerase GN=rpe PE=3 SV=1	859340	1117900	1146400	5	5	5	24.3	24.3	24.3	25.648	0	15.112	406170000	33
tr|A0A0D6GNU8|A0A0D6GNU8_ALCXX	tr|A0A0D6GNU8|A0A0D6GNU8_ALCXX Cyanophycin synthetase GN=cphA_1 PE=3 SV=1	1154300	1006100	961100	4	4	4	6.8	6.8	6.8	91.442	0	9.059	76845000	14
tr|A0A0D6GZS4|A0A0D6GZS4_ALCXX	tr|A0A0D6GZS4|A0A0D6GZS4_ALCXX DNA-binding response regulator GN=mprA_2 PE=4 SV=1	1011900	681620	1420300	6	6	6	32.3	32.3	32.3	24.586	0	20.408	227210000	36
tr|A0A0D6IIA2|A0A0D6IIA2_ALCXX	tr|A0A0D6IIA2|A0A0D6IIA2_ALCXX Molybdopterin molybdenumtransferase GN=moeA PE=3 SV=1	1062800	1004900	1040800	8	8	8	31.9	31.9	31.9	43.025	0	54.111	227030000	36
tr|A0A0D6H5N7|A0A0D6H5N7_ALCXX	tr|A0A0D6H5N7|A0A0D6H5N7_ALCXX Extracytoplasmic solute receptor protein yiaO GN=yiaO_2 PE=4 SV=1	1186900	901510	1015800	5	5	5	21.9	21.9	21.9	37.296	0	19.954	159360000	23
tr|A0A0D6HYN6|A0A0D6HYN6_ALCXX	tr|A0A0D6HYN6|A0A0D6HYN6_ALCXX Protein-tyrosine-phosphatase GN=arsC_2 PE=4 SV=1	738840	1101600	1227800	5	5	5	28	28	28	18.826	0	11.895	155340000	24
tr|A0A0D6ISE2|A0A0D6ISE2_ALCXX	tr|A0A0D6ISE2|A0A0D6ISE2_ALCXX Glutamate 5-kinase GN=proB PE=3 SV=1	1127500	1014300	925390	10	10	10	33.1	33.1	33.1	40.384	0	32.486	220890000	34
tr|A0A0D6ISR1|A0A0D6ISR1_ALCXX	tr|A0A0D6ISR1|A0A0D6ISR1_ALCXX Response regulator GN=yycF PE=4 SV=1	1204500	922040	918350	6	6	6	29.3	29.3	29.3	25.149	0	112	191070000	28
tr|A0A0D6FUC2|A0A0D6FUC2_ALCXX	tr|A0A0D6FUC2|A0A0D6FUC2_ALCXX Exoribonuclease 2 GN=rnb PE=4 SV=1	1037400	1217700	778290	8	8	8	15.4	15.4	15.4	70.654	0	96.546	259400000	43
tr|A0A7U0EC26|A0A7U0EC26_ALCXX;tr|A0A7T2VP38|A0A7T2VP38_ALCXX	tr|A0A7U0EC26|A0A7U0EC26_ALCXX DNA translocase FtsK 4TM domain-containing protein GN=I6G72_30575 PE=3 SV=1	1005000	1108600	912970	9	9	9	11.6	11.6	11.6	85.648	0	16.636	214220000	26
tr|A0A0D6IDP8|A0A0D6IDP8_ALCXX	tr|A0A0D6IDP8|A0A0D6IDP8_ALCXX Long-chain-fatty-acid--CoA ligase GN=fadD_9 PE=4 SV=1	908350	908150	1200100	9	9	9	23.6	23.6	23.6	55.979	0	29.259	258790000	46
tr|A0A0D6GKM9|A0A0D6GKM9_ALCXX	tr|A0A0D6GKM9|A0A0D6GKM9_ALCXX Elongation factor 4 GN=lepA PE=3 SV=1	0	1593100	1423400	6	6	6	11.1	11.1	11.1	65.926	0	10.893	170840000	16
tr|A0A0D6IMK9|A0A0D6IMK9_ALCXX	tr|A0A0D6IMK9|A0A0D6IMK9_ALCXX Cyclic di-GMP phosphodiesterase Gmr GN=gmr_4 PE=4 SV=1	887840	1049800	1078800	6	6	6	11.8	11.8	11.8	73.567	0	16.095	174890000	23
tr|A0A0D6GHD4|A0A0D6GHD4_ALCXX	tr|A0A0D6GHD4|A0A0D6GHD4_ALCXX NADH-quinone oxidoreductase subunit M GN=nuoM PE=3 SV=1	865700	1194800	947070	2	2	2	4.2	4.2	4.2	54.621	0	5.4946	106540000	10
tr|A0A0D6FYT5|A0A0D6FYT5_ALCXX	tr|A0A0D6FYT5|A0A0D6FYT5_ALCXX D-malate degradation protein R GN=dmlR_5 PE=3 SV=1	1562500	1441800	0	3	3	3	6.7	6.7	6.7	34.828	0	5.1298	76004000	6
tr|A0A1R1JX35|A0A1R1JX35_ALCXX	tr|A0A1R1JX35|A0A1R1JX35_ALCXX dUTPase GN=BIZ92_20415 PE=4 SV=1	971300	793760	1236000	4	4	4	17.1	17.1	17.1	23.998	0	14.355	183730000	18
tr|A0A0D6FM39|A0A0D6FM39_ALCXX	tr|A0A0D6FM39|A0A0D6FM39_ALCXX M61 family metallopeptidase GN=ERS451415_00396 PE=4 SV=1	929060	1066600	977960	10	10	10	22.8	22.8	22.8	65.465	0	25.546	264330000	32
tr|A0A0D6HF79|A0A0D6HF79_ALCXX	tr|A0A0D6HF79|A0A0D6HF79_ALCXX Putative phosphoenolpyruvate synthase regulatory protein GN=ydiA PE=3 SV=1	943380	933440	1087400	5	5	5	17.5	17.5	17.5	30.665	0	32.455	203080000	32
tr|A0A0D6FSP9|A0A0D6FSP9_ALCXX	tr|A0A0D6FSP9|A0A0D6FSP9_ALCXX ABC transporter substrate-binding protein GN=ERS369984_05783 PE=4 SV=1	980780	973580	1007600	7	7	7	20.7	20.7	20.7	41.586	0	13.734	176000000	25
tr|A0A0D6FIS4|A0A0D6FIS4_ALCXX	tr|A0A0D6FIS4|A0A0D6FIS4_ALCXX BsSco GN=ypmQ_1 PE=3 SV=1	1307100	838590	808950	8	8	8	34.8	34.8	34.8	21.569	0	56.877	308790000	31
tr|A0A0D6GRW7|A0A0D6GRW7_ALCXX	tr|A0A0D6GRW7|A0A0D6GRW7_ALCXX 3-phosphoshikimate 1-carboxyvinyltransferase GN=aroA PE=3 SV=1	837440	1102400	1007000	8	8	8	20.2	20.2	20.2	46.172	0	43.215	204520000	29
tr|A0A0D6HDC5|A0A0D6HDC5_ALCXX	tr|A0A0D6HDC5|A0A0D6HDC5_ALCXX 1-deoxy-D-xylulose 5-phosphate reductoisomerase GN=dxr PE=3 SV=1	762290	953430	1228800	7	7	7	19.5	19.5	19.5	42.076	0	15.628	227150000	24
tr|A0A0D6H142|A0A0D6H142_ALCXX	tr|A0A0D6H142|A0A0D6H142_ALCXX D-amino acid dehydrogenase GN=soxB PE=4 SV=1	951880	1022000	967130	9	9	9	33.7	33.7	33.7	45.782	0	33.868	356630000	39
tr|A0A0D6GTB6|A0A0D6GTB6_ALCXX	tr|A0A0D6GTB6|A0A0D6GTB6_ALCXX DNA polymerase I GN=polA PE=3 SV=1	1039200	852810	1045600	17	17	17	22.4	22.4	22.4	99.264	0	77.958	410100000	55
tr|A0A0D6FQF5|A0A0D6FQF5_ALCXX	tr|A0A0D6FQF5|A0A0D6FQF5_ALCXX ATP-binding cassette domain-containing protein GN=ftsE PE=4 SV=1	1009300	1097700	829860	6	6	6	40.9	40.9	40.9	25.56	0	28.61	164970000	17
tr|A0A0D6HEE1|A0A0D6HEE1_ALCXX	tr|A0A0D6HEE1|A0A0D6HEE1_ALCXX Flagellar motor switch protein FliM GN=fliM PE=3 SV=1	854960	956680	1123800	5	5	5	18.8	18.8	18.8	37.996	0	41.015	138010000	17
tr|A0A7T2RJ44|A0A7T2RJ44_ALCXX	tr|A0A7T2RJ44|A0A7T2RJ44_ALCXX RsmB/NOP family class I SAM-dependent RNA methyltransferase GN=I6G72_17310 PE=3 SV=1	899430	894100	1136200	9	9	9	25	25	25	49.553	0	101.94	136120000	17
tr|A0A0D6IFL8|A0A0D6IFL8_ALCXX	tr|A0A0D6IFL8|A0A0D6IFL8_ALCXX Gamma-glutamyl phosphate reductase GN=proA_6 PE=3 SV=1	742200	831530	1350800	4	4	4	13.8	13.8	13.8	44.725	0	27.88	184210000	15
tr|A0A0D6GJ52|A0A0D6GJ52_ALCXX	tr|A0A0D6GJ52|A0A0D6GJ52_ALCXX NADH-quinone oxidoreductase subunit L GN=nuoL PE=4 SV=1	998640	1027300	896580	3	3	3	4.6	4.6	4.6	74.079	0	41.163	120950000	12
tr|A0A0D6FZJ3|A0A0D6FZJ3_ALCXX	tr|A0A0D6FZJ3|A0A0D6FZJ3_ALCXX UDP-N-acetylmuramoylalanine--D-glutamate ligase GN=murD PE=3 SV=1	939190	806510	1158100	6	6	6	13.9	13.9	13.9	54.105	0	31.52	152140000	17
tr|A0A0D6I491|A0A0D6I491_ALCXX	tr|A0A0D6I491|A0A0D6I491_ALCXX Chorismate mutase GN=tyrA PE=4 SV=1	0	1576700	1324200	3	3	3	29.7	29.7	29.7	11.532	0	12.377	154550000	19
tr|A0A7T2REE1|A0A7T2REE1_ALCXX	tr|A0A7T2REE1|A0A7T2REE1_ALCXX Methionine synthase GN=metH PE=3 SV=1	1046800	878390	973350	18	18	18	15.9	15.9	15.9	138.41	0	33.14	419510000	49
tr|A0A0D6HSN4|A0A0D6HSN4_ALCXX	tr|A0A0D6HSN4|A0A0D6HSN4_ALCXX GTP cyclohydrolase 1 GN=folE PE=3 SV=1	884460	972170	1039700	6	6	6	32	32	32	20.041	0	65.183	228090000	28
tr|A0A0D6GTN9|A0A0D6GTN9_ALCXX	tr|A0A0D6GTN9|A0A0D6GTN9_ALCXX Uncharacterized protein GN=BIZ92_09365 PE=4 SV=1	0	1585900	1303800	4	4	4	72.8	72.8	72.8	8.8289	0	7.8715	181800000	9
tr|A0A7T2RDM1|A0A7T2RDM1_ALCXX	tr|A0A7T2RDM1|A0A7T2RDM1_ALCXX LPS-assembly protein LptD GN=lptD PE=3 SV=1	1054200	892150	933710	6	6	6	8.3	8.3	8.3	89.071	0	114.47	782390000	20
tr|A0A0D6HK82|A0A0D6HK82_ALCXX	tr|A0A0D6HK82|A0A0D6HK82_ALCXX LysR family transcriptional regulator GN=oxyR_1 PE=3 SV=1	976810	799150	1096000	8	8	8	26.9	26.9	26.9	34.67	0	37.019	217140000	33
tr|A0A7T2RFU0|A0A7T2RFU0_ALCXX	tr|A0A7T2RFU0|A0A7T2RFU0_ALCXX Helix-turn-helix transcriptional regulator GN=I6G72_07525 PE=4 SV=1	1217600	668450	974470	6	6	6	38	38	38	12.012	0	49.407	141100000	27
tr|A0A0D6IL90|A0A0D6IL90_ALCXX	tr|A0A0D6IL90|A0A0D6IL90_ALCXX 3,4-dihydroxy-2-butanone 4-phosphate synthase GN=ribB_2 PE=3 SV=1	914580	967670	973410	7	7	7	16.6	16.6	16.6	41.723	0	24.251	220170000	27
tr|A0A0D6FW40|A0A0D6FW40_ALCXX	tr|A0A0D6FW40|A0A0D6FW40_ALCXX Isochorismatase family protein GN=ERS451415_00685 PE=4 SV=1	1049700	891670	908410	4	4	4	31.2	31.2	31.2	20.939	0	31.918	156640000	25
tr|A0A0D6INJ2|A0A0D6INJ2_ALCXX	tr|A0A0D6INJ2|A0A0D6INJ2_ALCXX tRNA (guanine-N(7)-)-methyltransferase GN=trmB PE=3 SV=1	823390	1096000	920230	6	6	6	37.9	37.9	37.9	28.044	0	58.89	193350000	24
tr|A0A0D6HVL8|A0A0D6HVL8_ALCXX	tr|A0A0D6HVL8|A0A0D6HVL8_ALCXX Type VI secretion system contractile sheath small subunit GN=tssB PE=4 SV=1	936280	1124500	775040	5	5	5	30.5	30.5	30.5	19.585	0	43.309	202070000	16
tr|A0A0D6IEX5|A0A0D6IEX5_ALCXX	tr|A0A0D6IEX5|A0A0D6IEX5_ALCXX DUF465 domain-containing protein GN=ERS369984_02669 PE=4 SV=1	1053200	1015800	757220	3	3	3	37.8	37.8	37.8	8.4176	0	98.396	171630000	16
tr|A0A0D6FHH9|A0A0D6FHH9_ALCXX	tr|A0A0D6FHH9|A0A0D6FHH9_ALCXX S-formylglutathione hydrolase GN=yeiG PE=3 SV=1	0	1532900	1286800	2	2	2	10.1	10.1	10.1	31.195	0	123.55	184050000	13
tr|A0A0D6IUE9|A0A0D6IUE9_ALCXX	tr|A0A0D6IUE9|A0A0D6IUE9_ALCXX Lipoyl synthase GN=lipA PE=3 SV=1	782870	991180	1042700	4	4	4	22.1	22.1	22.1	37.287	0	106.36	173960000	18
tr|A0A0D6ILJ7|A0A0D6ILJ7_ALCXX	tr|A0A0D6ILJ7|A0A0D6ILJ7_ALCXX Site-specific DNA-methyltransferase (adenine-specific) GN=ERS451415_05354 PE=3 SV=1	964200	936070	915170	6	6	6	11.7	11.7	11.7	62.389	0	17.134	210950000	21
tr|A0A179SMP3|A0A179SMP3_ALCXX	tr|A0A179SMP3|A0A179SMP3_ALCXX DUF3579 domain-containing protein GN=AL520_14825 PE=4 SV=1	1105500	671180	1032100	3	3	3	31.2	31.2	31.2	10.899	0	6.0768	133450000	15
tr|A0A0D6H8J3|A0A0D6H8J3_ALCXX	tr|A0A0D6H8J3|A0A0D6H8J3_ALCXX 4Fe-4S dicluster domain-containing protein GN=ddhB PE=4 SV=1	0	1717800	1051100	7	7	7	47.5	47.5	47.5	27.601	0	50.992	199340000	19
tr|A0A0D6FZ17|A0A0D6FZ17_ALCXX	tr|A0A0D6FZ17|A0A0D6FZ17_ALCXX UDP-N-acetylmuramate--L-alanine ligase GN=murC PE=3 SV=1	775760	1164900	825310	3	3	3	5.8	5.8	5.8	49.555	0	8.6446	119280000	13
tr|A0A0D6G5U3|A0A0D6G5U3_ALCXX	tr|A0A0D6G5U3|A0A0D6G5U3_ALCXX Holliday junction ATP-dependent DNA helicase RuvB GN=ruvB PE=3 SV=1	970510	697500	1094100	6	6	6	21.6	21.6	21.6	38.777	0	17.916	129580000	13
tr|A0A7T2RFV0|A0A7T2RFV0_ALCXX	tr|A0A7T2RFV0|A0A7T2RFV0_ALCXX Asparagine synthase (Glutamine-hydrolyzing) GN=asnB PE=3 SV=1	998690	780300	971730	11	11	11	19.2	19.2	19.2	71.288	0	23.418	224090000	40
tr|A0A0D6HER3|A0A0D6HER3_ALCXX	tr|A0A0D6HER3|A0A0D6HER3_ALCXX Dihydrofolate synthase/folylpolyglutamate synthase GN=folC PE=3 SV=1	679860	699050	1329700	7	7	7	22.9	22.9	22.9	46.519	0	20.564	117750000	16
tr|A0A0D6FRT8|A0A0D6FRT8_ALCXX	tr|A0A0D6FRT8|A0A0D6FRT8_ALCXX ATP-binding protein GN=ERS451415_00573 PE=4 SV=1	862490	881490	958250	6	6	6	24.3	24.3	24.3	32.79	0	13.285	144640000	19
tr|A0A0D6IUT5|A0A0D6IUT5_ALCXX	tr|A0A0D6IUT5|A0A0D6IUT5_ALCXX Exodeoxyribonuclease GN=exoA PE=3 SV=1	965230	811640	922970	6	6	6	26	26	26	30.197	0	23.239	143100000	18
tr|A0A0D6I270|A0A0D6I270_ALCXX	tr|A0A0D6I270|A0A0D6I270_ALCXX 50S ribosomal protein L3 glutamine methyltransferase GN=prmB PE=3 SV=1	1124000	0	1550900	4	4	4	13.1	13.1	13.1	33.382	0	9.3522	130200000	11
tr|A0A0D6HFL6|A0A0D6HFL6_ALCXX	tr|A0A0D6HFL6|A0A0D6HFL6_ALCXX Argininosuccinate lyase GN=ERS451415_02598 PE=3 SV=1	957660	900440	804560	5	5	5	24.7	24.7	24.7	33.841	0	18.814	117340000	15
tr|A0A0D6IM26|A0A0D6IM26_ALCXX	tr|A0A0D6IM26|A0A0D6IM26_ALCXX Beta-lactamase 2 GN=BIZ92_10705 PE=4 SV=1	1010000	841880	806380	5	5	5	19.2	19.2	19.2	35.615	0	35.042	171370000	23
tr|A0A179TUG8|A0A179TUG8_ALCXX	tr|A0A179TUG8|A0A179TUG8_ALCXX Thioredoxin peroxidase GN=AL520_27485 PE=4 SV=1	1469700	1186000	0	3	3	3	29.2	29.2	29.2	16.98	0	6.5148	174970000	13
tr|A0A0D6IL95|A0A0D6IL95_ALCXX	tr|A0A0D6IL95|A0A0D6IL95_ALCXX HAD-IIB family hydrolase GN=ERS451415_05328 PE=4 SV=1	917130	757810	980330	3	3	3	16	16	16	29.297	0	26.002	110450000	9
tr|A0A0D6FL03|A0A0D6FL03_ALCXX	tr|A0A0D6FL03|A0A0D6FL03_ALCXX Selenide, water dikinase GN=selD PE=3 SV=1	952240	820480	873430	9	9	9	35.4	35.4	35.4	36.307	0	26.399	161710000	29
tr|A0A0D6IUZ0|A0A0D6IUZ0_ALCXX	tr|A0A0D6IUZ0|A0A0D6IUZ0_ALCXX DegT/DnrJ/EryC1/StrS family aminotransferase GN=arnB_3 PE=3 SV=1	1108800	827040	706040	9	9	9	32.1	32.1	32.1	40.835	0	135.75	366090000	47
tr|A0A0D6IK48|A0A0D6IK48_ALCXX	tr|A0A0D6IK48|A0A0D6IK48_ALCXX Arsenate reductase GN=arsC_3 PE=3 SV=1	1257100	677740	702880	5	5	5	43.7	43.7	43.7	15.448	0	12.949	136350000	21
tr|A0A7T2VKY2|A0A7T2VKY2_ALCXX	tr|A0A7T2VKY2|A0A7T2VKY2_ALCXX Uncharacterized protein GN=I6G72_27685 PE=4 SV=1	0	1367400	1267200	5	5	5	29.5	29.5	29.5	32.932	0	59.23	210060000	27
tr|A0A0D6IHG0|A0A0D6IHG0_ALCXX	tr|A0A0D6IHG0|A0A0D6IHG0_ALCXX Glycyl-glycine endopeptidase ALE-1 GN=ERS451415_04938 PE=4 SV=1	932220	930770	771230	4	4	4	20.7	20.7	20.7	31.169	0	45.233	79444000	8
tr|A0A0D6FTW5|A0A0D6FTW5_ALCXX	tr|A0A0D6FTW5|A0A0D6FTW5_ALCXX DUF3426 domain-containing protein GN=ERS451415_00637 PE=4 SV=1	810710	984820	834160	9	9	9	22.1	22.1	22.1	50.371	0	47.965	151260000	17
tr|A0A0D6HVN4|A0A0D6HVN4_ALCXX	tr|A0A0D6HVN4|A0A0D6HVN4_ALCXX DUF1852 domain-containing protein GN=ERS451415_03375 PE=4 SV=1	790620	897400	940040	5	5	5	19.3	19.3	19.3	37.634	0	21.272	148570000	15
tr|A0A0D6ITH4|A0A0D6ITH4_ALCXX	tr|A0A0D6ITH4|A0A0D6ITH4_ALCXX Endolytic peptidoglycan transglycosylase RlpA GN=rlpA PE=3 SV=1	0	1111800	1507600	7	7	7	31.1	31.1	31.1	33.227	0	34.071	144490000	26
tr|A0A0D6H7B4|A0A0D6H7B4_ALCXX	tr|A0A0D6H7B4|A0A0D6H7B4_ALCXX Acyl-CoA dehydrogenase GN=ERS451415_02170 PE=3 SV=1	962770	848210	787790	18	18	18	38	38	38	62.301	0	75.877	787700000	85
tr|A0A0D6HGN1|A0A0D6HGN1_ALCXX	tr|A0A0D6HGN1|A0A0D6HGN1_ALCXX Carboxypeptidase G2 GN=cpg2_2 PE=4 SV=1	853380	764120	974060	5	5	5	13.3	13.3	13.3	45.682	0	12.606	205760000	28
tr|A0A7T2VK39|A0A7T2VK39_ALCXX	tr|A0A7T2VK39|A0A7T2VK39_ALCXX FMN reductase GN=msuE PE=3 SV=1	715900	942100	922750	5	5	5	35.8	35.8	35.8	21.254	0	11.416	140030000	19
tr|A0A0D6FLG7|A0A0D6FLG7_ALCXX	tr|A0A0D6FLG7|A0A0D6FLG7_ALCXX D-2-hydroxyacid dehydrogenase family protein GN=hprA_1 PE=3 SV=1	861950	891930	814690	5	5	5	22.6	22.6	22.6	34.216	0	19.708	181630000	28
tr|A0A0D6FRM8|A0A0D6FRM8_ALCXX	tr|A0A0D6FRM8|A0A0D6FRM8_ALCXX Pantothenate synthetase GN=panC PE=3 SV=1	832210	824470	911720	7	7	7	31	31	31	32.07	0	31.067	203830000	29
tr|A0A0D6ITZ1|A0A0D6ITZ1_ALCXX	tr|A0A0D6ITZ1|A0A0D6ITZ1_ALCXX Aminopyrimidine aminohydrolase GN=tenA PE=3 SV=1	716400	913950	931990	3	3	3	16.4	16.4	16.4	24.575	0	47.105	125920000	14
tr|A0A0D6INX7|A0A0D6INX7_ALCXX	tr|A0A0D6INX7|A0A0D6INX7_ALCXX Proline iminopeptidase GN=pip PE=3 SV=1	825050	828580	879570	9	9	9	36.4	36.4	36.4	35.248	0	20.55	261880000	43
tr|A0A0D6HCP9|A0A0D6HCP9_ALCXX	tr|A0A0D6HCP9|A0A0D6HCP9_ALCXX Flagellar basal body protein GN=flgF PE=3 SV=1	922690	780770	822480	9	9	9	46.6	46.6	46.6	26.637	0	115.73	1940700000	71
tr|A0A0D6FDU6|A0A0D6FDU6_ALCXX	tr|A0A0D6FDU6|A0A0D6FDU6_ALCXX Alpha-hydroxy-acid oxidizing enzyme GN=lldD_1 PE=3 SV=1	828400	890150	797210	10	10	10	30.7	30.7	30.7	41.935	0	41.344	234160000	28
tr|A0A7U0I7J7|A0A7U0I7J7_ALCXX	tr|A0A7U0I7J7|A0A7U0I7J7_ALCXX Outer-membrane lipoprotein LolB GN=lolB PE=3 SV=1	859880	945950	702590	3	3	3	30.1	30.1	30.1	20.095	0	25.426	92153000	14
tr|A0A0D6IUU4|A0A0D6IUU4_ALCXX	tr|A0A0D6IUU4|A0A0D6IUU4_ALCXX Chondramide synthase cmdD GN=cmdD PE=4 SV=1	0	1343200	1165100	9	9	9	48.3	48.3	48.3	30.522	0	26.692	177160000	20
tr|A0A0D6IT63|A0A0D6IT63_ALCXX	tr|A0A0D6IT63|A0A0D6IT63_ALCXX Pyridoxal phosphate homeostasis protein GN=ERS451415_05872 PE=3 SV=1	802460	0	1696300	4	4	4	17.2	17.2	17.2	26.272	0	10.993	107310000	10
tr|A0A0D6HJ14|A0A0D6HJ14_ALCXX	tr|A0A0D6HJ14|A0A0D6HJ14_ALCXX High-affinity branched-chain amino acid ABC transporter ATP-binding protein LivG GN=lptB_7 PE=4 SV=1	783060	871320	836700	6	6	6	25.9	25.9	25.9	28.196	0	9.4861	102350000	18
tr|A0A0D6H2K1|A0A0D6H2K1_ALCXX	tr|A0A0D6H2K1|A0A0D6H2K1_ALCXX Bifunctional glutamine synthetase adenylyltransferase/adenylyl-removing enzyme GN=glnE PE=3 SV=1	692900	674150	1110200	5	5	5	6.1	6.1	6.1	102.68	0	51.53	94902000	20
tr|A0A7U0I2H1|A0A7U0I2H1_ALCXX	tr|A0A7U0I2H1|A0A7U0I2H1_ALCXX Glutamine ABC transporter ATP-binding protein GlnQ GN=glnQ PE=3 SV=1	896270	759110	812130	4	4	4	21.2	21.2	21.2	26.247	0	7.82	175690000	21
tr|A0A7U0E9C8|A0A7U0E9C8_ALCXX	tr|A0A7U0E9C8|A0A7U0E9C8_ALCXX Aminodeoxychorismate/anthranilate synthase component II GN=AL520_04575 PE=4 SV=1	1228900	770340	462570	5	5	5	58	58	58	20.268	0	86.499	232010000	31
tr|A0A0D6H051|A0A0D6H051_ALCXX	tr|A0A0D6H051|A0A0D6H051_ALCXX Spermidine/putrescine import ATP-binding protein PotA GN=potA_4 PE=3 SV=1	752950	786240	892920	5	5	5	15.5	15.5	15.5	41.339	0	10.57	110420000	15
tr|A0A0D6I5S9|A0A0D6I5S9_ALCXX	tr|A0A0D6I5S9|A0A0D6I5S9_ALCXX Argininosuccinate lyase GN=ERS369984_00368 PE=3 SV=1	723770	674280	1021600	2	2	2	8.5	8.5	8.5	34.265	0	16.798	79051000	9
tr|A0A0D6I2M9|A0A0D6I2M9_ALCXX	tr|A0A0D6I2M9|A0A0D6I2M9_ALCXX Ectoine/hydroxyectoine ABC transporter ATP-binding protein EhuA GN=tcyC_3 PE=3 SV=1	742030	879950	781520	5	5	5	29.7	29.7	29.7	28.127	0	21.74	200020000	24
tr|A0A0D6H1W0|A0A0D6H1W0_ALCXX	tr|A0A0D6H1W0|A0A0D6H1W0_ALCXX ATP phosphoribosyltransferase regulatory subunit GN=hisZ PE=3 SV=1	860400	734660	795250	10	10	10	32.2	32.2	32.2	41.932	0	167.2	266120000	48
tr|A0A0D6IK11|A0A0D6IK11_ALCXX	tr|A0A0D6IK11|A0A0D6IK11_ALCXX SURF1-like protein GN=ERS451415_05188 PE=3 SV=1	716880	852050	815010	5	5	5	20.5	20.5	20.5	27.95	0	16.48	123970000	24
tr|A0A0D6FGA8|A0A0D6FGA8_ALCXX	tr|A0A0D6FGA8|A0A0D6FGA8_ALCXX ABC transporter substrate-binding protein GN=gsiB_1 PE=4 SV=1	718310	825290	826680	9	9	9	20.2	20.2	20.2	59.129	0	36.071	198020000	28
tr|A0A7U0EBJ1|A0A7U0EBJ1_ALCXX	tr|A0A7U0EBJ1|A0A7U0EBJ1_ALCXX Class I poly(R)-hydroxyalkanoic acid synthase GN=phaC PE=4 SV=1	631750	988040	745810	4	4	4	9	9	9	59.635	0	9.0564	80314000	14
tr|A0A7U0E975|A0A7U0E975_ALCXX	tr|A0A7U0E975|A0A7U0E975_ALCXX Protein FdhE homolog GN=fdhE PE=3 SV=1	874190	706370	784940	7	7	7	31.8	31.8	31.8	34.153	0	13.068	131110000	23
tr|A0A0D6IE56|A0A0D6IE56_ALCXX	tr|A0A0D6IE56|A0A0D6IE56_ALCXX Xylose ABC transporter ATP-binding protein GN=xylG PE=4 SV=1	706450	877880	777760	8	8	8	21.4	21.4	21.4	55.647	0	98.567	202640000	33
tr|A0A0D6GRR8|A0A0D6GRR8_ALCXX	tr|A0A0D6GRR8|A0A0D6GRR8_ALCXX Lipopolysaccharide assembly protein B GN=lapB PE=3 SV=1	1083700	0	1277000	9	9	9	28.4	28.4	28.4	45.895	0	41.911	137800000	26
tr|A0A0D6HCJ8|A0A0D6HCJ8_ALCXX	tr|A0A0D6HCJ8|A0A0D6HCJ8_ALCXX Riboflavin synthase GN=ribE PE=4 SV=1	882720	692860	768870	5	5	5	22.2	22.2	22.2	25.67	0	31.916	133890000	26
tr|A0A0D6GST1|A0A0D6GST1_ALCXX	tr|A0A0D6GST1|A0A0D6GST1_ALCXX Pseudouridine synthase GN=rluB PE=3 SV=1	806160	774850	753280	7	7	7	18.3	18.3	18.3	59.993	0	101.33	179900000	31
tr|A0A0D6IS42|A0A0D6IS42_ALCXX	tr|A0A0D6IS42|A0A0D6IS42_ALCXX Universal stress protein GN=ERS451415_05803 PE=3 SV=1	761470	736930	821520	6	6	6	26.1	26.1	26.1	29.799	0	23.594	129060000	27
tr|A0A0D6GTW4|A0A0D6GTW4_ALCXX	tr|A0A0D6GTW4|A0A0D6GTW4_ALCXX Uncharacterized protein GN=ERS369984_06026 PE=4 SV=1	715890	889460	700230	3	3	3	34.2	34.2	34.2	12.303	0	12.247	145590000	18
tr|A0A0D6I1L1|A0A0D6I1L1_ALCXX	tr|A0A0D6I1L1|A0A0D6I1L1_ALCXX Uncharacterized protein GN=ERS451415_03764 PE=4 SV=1	831890	816440	638070	5	5	5	30.9	30.9	30.9	18.983	0	12.09	92513000	18
tr|A0A0D6IK01|A0A0D6IK01_ALCXX	tr|A0A0D6IK01|A0A0D6IK01_ALCXX HAMP domain-containing protein GN=trg_4 PE=3 SV=1	786220	839180	658660	5	4	4	12.1	10.4	10.4	64.061	0	29.807	72964000	15
tr|A0A7T2RJ40|A0A7T2RJ40_ALCXX	tr|A0A7T2RJ40|A0A7T2RJ40_ALCXX Lipopolysaccharide heptosyltransferase I GN=waaC PE=4 SV=1	0	1010900	1265900	4	4	4	16.7	16.7	16.7	38.902	0	89.559	153260000	17
tr|A0A0D6IJ05|A0A0D6IJ05_ALCXX	tr|A0A0D6IJ05|A0A0D6IJ05_ALCXX LLM class flavin-dependent oxidoreductase GN=limB_3 PE=4 SV=1	701250	734660	836200	5	5	5	21.4	21.4	21.4	37.795	0	14.096	161440000	24
tr|A0A0D6HAQ2|A0A0D6HAQ2_ALCXX	tr|A0A0D6HAQ2|A0A0D6HAQ2_ALCXX Exodeoxyribonuclease III GN=xthA PE=3 SV=1	0	870980	1390300	4	4	4	18.8	18.8	18.8	29.493	0	19.735	135250000	21
tr|A0A0D6HVX0|A0A0D6HVX0_ALCXX	tr|A0A0D6HVX0|A0A0D6HVX0_ALCXX GMC family oxidoreductase GN=ERS369984_00995 PE=4 SV=1	779230	615030	862830	8	8	8	18.1	18.1	18.1	64.836	0	53.737	189460000	26
tr|A0A0D6HH79|A0A0D6HH79_ALCXX	tr|A0A0D6HH79|A0A0D6HH79_ALCXX Bacterial extracellular solute-binding protein GN=ERS451415_02572 PE=4 SV=1	0	1296600	951170	9	9	9	19.6	19.6	19.6	64.124	0	18.25	173960000	16
tr|A0A0D6GQJ0|A0A0D6GQJ0_ALCXX	tr|A0A0D6GQJ0|A0A0D6GQJ0_ALCXX Phosphoserine aminotransferase GN=serC PE=3 SV=1	696810	892790	656140	5	5	5	21.3	21.3	21.3	40.594	0	57.872	153230000	19
tr|A0A7T2VMI1|A0A7T2VMI1_ALCXX	tr|A0A7T2VMI1|A0A7T2VMI1_ALCXX Multifunctional fusion protein GN=cysN PE=3 SV=1	908980	573730	762670	9	9	9	15.2	15.2	15.2	69.188	0	20.937	207210000	29
tr|A0A0D6IXI3|A0A0D6IXI3_ALCXX	tr|A0A0D6IXI3|A0A0D6IXI3_ALCXX Methionine aminotransferase GN=ybdL PE=4 SV=1	845990	666650	723110	3	3	3	7.7	7.7	7.7	42.838	0	8.917	104890000	22
tr|A0A0D6IHZ3|A0A0D6IHZ3_ALCXX	tr|A0A0D6IHZ3|A0A0D6IHZ3_ALCXX PhoH family protein GN=ybeZ PE=3 SV=1	827730	722400	684470	5	5	5	19.9	19.9	19.9	37.825	0	25.104	97783000	15
tr|A0A0D6FHV2|A0A0D6FHV2_ALCXX	tr|A0A0D6FHV2|A0A0D6FHV2_ALCXX UDP-glucose 6-dehydrogenase GN=tuaD_1 PE=3 SV=1	840740	744400	646880	9	9	9	24.1	24.1	24.1	47.661	0	20.792	186070000	38
tr|A0A0D6GZK5|A0A0D6GZK5_ALCXX	tr|A0A0D6GZK5|A0A0D6GZK5_ALCXX 23S rRNA (guanosine-2-O-)-methyltransferase RlmB GN=rlmB_1 PE=3 SV=1	868190	733470	626980	7	7	7	39.2	39.2	39.2	26.725	0	16.758	155910000	24
tr|A0A0D6GAC6|A0A0D6GAC6_ALCXX	tr|A0A0D6GAC6|A0A0D6GAC6_ALCXX Putative regulator PrlF GN=ERS451415_01171 PE=4 SV=1	0	1353600	865320	3	3	3	32.4	32.4	32.4	11.105	0	6.7506	82271000	16
tr|A0A0D6H536|A0A0D6H536_ALCXX	tr|A0A0D6H536|A0A0D6H536_ALCXX Class I SAM-dependent methyltransferase GN=ERS451415_02037 PE=4 SV=1	757410	594320	865710	5	5	5	19.6	19.6	19.6	33.468	0	12.312	141260000	22
tr|A0A0D6GRQ4|A0A0D6GRQ4_ALCXX	tr|A0A0D6GRQ4|A0A0D6GRQ4_ALCXX Bifunctional chorismate mutase/prephenate dehydratase GN=pheA_1 PE=4 SV=1	745190	680050	775070	6	6	6	23	23	23	39.049	0	39.426	174060000	29
tr|A0A0D6FY90|A0A0D6FY90_ALCXX	tr|A0A0D6FY90|A0A0D6FY90_ALCXX Gamma-glutamyltransferase family protein GN=ywrD_1 PE=4 SV=1	788380	643620	753830	11	11	11	30.9	30.9	30.9	57.215	0	109.18	203570000	31
tr|A0A0D6IMT9|A0A0D6IMT9_ALCXX	tr|A0A0D6IMT9|A0A0D6IMT9_ALCXX Glycine dehydrogenase (decarboxylating) GN=gcvP PE=3 SV=1	810580	600920	763120	22	22	22	29	29	29	102.57	0	244.02	866260000	99
tr|A0A0D6H355|A0A0D6H355_ALCXX	tr|A0A0D6H355|A0A0D6H355_ALCXX MOSC N-terminal beta barrel domain-containing protein GN=ycbX PE=4 SV=1	791080	647160	715090	3	3	3	11.4	11.4	11.4	31.611	0	18.836	137450000	17
tr|A0A0D6IUV9|A0A0D6IUV9_ALCXX	tr|A0A0D6IUV9|A0A0D6IUV9_ALCXX ABC-type uncharacterized transport system, auxiliary component GN=ERS451415_06014 PE=4 SV=1	744750	580920	827050	5	5	5	36.5	36.5	36.5	21.072	0	55.553	201010000	20
tr|A0A0D6IT17|A0A0D6IT17_ALCXX	tr|A0A0D6IT17|A0A0D6IT17_ALCXX Peptide deformylase GN=def_2 PE=3 SV=1	0	1078200	1074300	2	2	2	10	10	10	19.341	0	4.5786	118180000	10
tr|A0A0D6FWI6|A0A0D6FWI6_ALCXX	tr|A0A0D6FWI6|A0A0D6FWI6_ALCXX ABC-type uncharacterized transport system, periplasmic component GN=ERS451415_00701 PE=4 SV=1	562170	913140	668800	6	6	6	16.9	16.9	16.9	43.326	0	28.164	120970000	23
tr|A0A0D6HCV2|A0A0D6HCV2_ALCXX	tr|A0A0D6HCV2|A0A0D6HCV2_ALCXX Flagellar motor switch protein FliG GN=fliG PE=3 SV=1	581680	784120	765620	5	5	5	17	17	17	36.755	0	38.411	137460000	20
tr|A0A0D6I3I4|A0A0D6I3I4_ALCXX	tr|A0A0D6I3I4|A0A0D6I3I4_ALCXX Uncharacterized protein GN=ERS451415_03822 PE=4 SV=1	862710	566070	698090	5	5	5	24.7	24.7	24.7	21.542	0	11.255	86311000	15
tr|A0A0D6IUP2|A0A0D6IUP2_ALCXX	tr|A0A0D6IUP2|A0A0D6IUP2_ALCXX Polysaccharide biosynthesis protein GN=capD PE=3 SV=1	0	1252500	871690	5	5	5	12.1	12.1	12.1	69.112	0	11.136	100110000	12
tr|A0A0D6H1J2|A0A0D6H1J2_ALCXX	tr|A0A0D6H1J2|A0A0D6H1J2_ALCXX Helix-turn-helix domain-containing protein GN=AL520_14230 PE=4 SV=1	0	1090900	1028800	3	3	3	31.3	31.3	31.3	17.745	0	27.141	79260000	9
tr|A0A0D6G7F3|A0A0D6G7F3_ALCXX	tr|A0A0D6G7F3|A0A0D6G7F3_ALCXX Branched-chain-amino-acid aminotransferase GN=ilvE_2 PE=3 SV=1	0	1375900	740430	5	5	5	23.9	23.9	23.9	34.206	0	14.919	227270000	23
tr|A0A0D6GMM9|A0A0D6GMM9_ALCXX	tr|A0A0D6GMM9|A0A0D6GMM9_ALCXX Low specificity L-threonine aldolase GN=ltaE_2 PE=3 SV=1	759190	638900	711660	6	6	6	31	31	31	35.499	0	22.27	129060000	23
tr|A0A0D6FHG0|A0A0D6FHG0_ALCXX	tr|A0A0D6FHG0|A0A0D6FHG0_ALCXX Glutamate synthase [NADPH] small chain GN=gltD PE=4 SV=1	891940	0	1215700	7	7	7	20.1	20.1	20.1	53.74	0	21.281	158000000	13
tr|A0A0D6GV01|A0A0D6GV01_ALCXX	tr|A0A0D6GV01|A0A0D6GV01_ALCXX Farnesyl diphosphate synthase GN=ispA PE=3 SV=1	885950	653700	567490	4	4	4	21.5	21.5	21.5	31.724	0	62.08	110990000	23
tr|A0A0D6FFT2|A0A0D6FFT2_ALCXX	tr|A0A0D6FFT2|A0A0D6FFT2_ALCXX Methylcrotonoyl-CoA carboxylase GN=AL520_05785 PE=4 SV=1	617390	687720	799670	8	8	8	19.6	19.6	19.6	57.479	0	37.274	149800000	24
tr|A0A0D6IE38|A0A0D6IE38_ALCXX	tr|A0A0D6IE38|A0A0D6IE38_ALCXX Glycine betaine/L-proline ABC transporter ATP-binding protein GN=proV PE=4 SV=1	1081700	0	1004700	7	7	7	25	25	25	47.214	0	19.358	211530000	22
tr|A0A0D6IEJ9|A0A0D6IEJ9_ALCXX	tr|A0A0D6IEJ9|A0A0D6IEJ9_ALCXX Thiopurine S-methyltransferase GN=tpm PE=3 SV=1	613200	683610	787630	5	5	5	24.2	24.2	24.2	24.562	0	11.052	129600000	21
tr|A0A0D6I3E0|A0A0D6I3E0_ALCXX	tr|A0A0D6I3E0|A0A0D6I3E0_ALCXX NADH:flavin oxidoreductase/NADH oxidase GN=namA_2 PE=4 SV=1	745660	658410	654150	5	5	5	17.8	17.8	17.8	40.132	0	10.549	126540000	8
tr|A0A0D6HZC2|A0A0D6HZC2_ALCXX	tr|A0A0D6HZC2|A0A0D6HZC2_ALCXX Transcription elongation factor GreB GN=greB PE=3 SV=1	819500	568530	658640	4	4	4	32.8	32.8	32.8	20.472	0	13.538	157780000	21
tr|A0A0D6IJD8|A0A0D6IJD8_ALCXX	tr|A0A0D6IJD8|A0A0D6IJD8_ALCXX Carboxymethylenebutenolidase GN=clcD_3 PE=4 SV=1	880500	1165000	0	4	4	4	15.3	15.3	15.3	31.594	0	7.4537	102190000	12
tr|A0A0D6GMT2|A0A0D6GMT2_ALCXX	tr|A0A0D6GMT2|A0A0D6GMT2_ALCXX Isoaspartyl peptidase GN=iaaA PE=4 SV=1	881190	593210	570430	7	7	7	27.6	27.6	27.6	33.749	0	20.256	149040000	26
tr|A0A0D6FLB6|A0A0D6FLB6_ALCXX	tr|A0A0D6FLB6|A0A0D6FLB6_ALCXX 7,8-dihydroneopterin aldolase GN=folB PE=3 SV=1	878850	0	1140400	2	2	2	21	21	21	13.559	0	7.3686	95823000	11
tr|A0A1R1K2Y9|A0A1R1K2Y9_ALCXX	tr|A0A1R1K2Y9|A0A1R1K2Y9_ALCXX Nucleotide-binding protein BIZ92_00915 GN=rapZ PE=3 SV=1	608190	657800	752230	7	7	7	29.3	29.3	29.3	32.563	0	27.094	157720000	25
tr|A0A0D6GVJ6|A0A0D6GVJ6_ALCXX	tr|A0A0D6GVJ6|A0A0D6GVJ6_ALCXX Uncharacterized protein GN=ERS369984_06035 PE=4 SV=1	752360	603620	656230	4	4	4	27.2	27.2	27.2	11.003	0	12.449	115290000	18
tr|A0A0D6IIP8|A0A0D6IIP8_ALCXX	tr|A0A0D6IIP8|A0A0D6IIP8_ALCXX 3-oxoacyl-[acyl-carrier-protein] reductase FabG GN=fabG_26 PE=4 SV=1	905170	677720	410820	5	5	5	26.9	26.9	26.9	24.784	0	12.864	113000000	19
tr|A0A0D6FM55|A0A0D6FM55_ALCXX	tr|A0A0D6FM55|A0A0D6FM55_ALCXX Uroporphyrinogen decarboxylase GN=hemE PE=3 SV=1	718610	741680	522150	6	6	6	23.2	23.2	23.2	39.166	0	12.89	139510000	23
tr|A0A7T2RIW6|A0A7T2RIW6_ALCXX	tr|A0A7T2RIW6|A0A7T2RIW6_ALCXX DUF4892 domain-containing protein GN=I6G72_15160 PE=4 SV=1	653120	624830	695440	5	5	5	17.8	17.8	17.8	34.405	0	8.824	117070000	15
tr|A0A0D6ISQ7|A0A0D6ISQ7_ALCXX	tr|A0A0D6ISQ7|A0A0D6ISQ7_ALCXX Peptidoglycan DD-metalloendopeptidase family protein GN=envC PE=4 SV=1	638700	741670	591800	10	10	10	22.7	22.7	22.7	56.986	0	20.724	164140000	32
tr|A0A0D6HG00|A0A0D6HG00_ALCXX;tr|A0A0D6G1P2|A0A0D6G1P2_ALCXX	tr|A0A0D6HG00|A0A0D6HG00_ALCXX Aerotaxis receptor GN=aer_2 PE=3 SV=1	658450	644690	665290	7	7	7	14.9	14.9	14.9	60.252	0	17.94	145540000	29
tr|A0A0D6IWU2|A0A0D6IWU2_ALCXX	tr|A0A0D6IWU2|A0A0D6IWU2_ALCXX ABC transporter substrate-binding protein GN=gsiB_10 PE=4 SV=1	584790	677640	701740	11	11	11	28.4	28.4	28.4	57.238	0	95.598	246500000	51
tr|A0A0D6HCY6|A0A0D6HCY6_ALCXX	tr|A0A0D6HCY6|A0A0D6HCY6_ALCXX Flagellar assembly protein FliT GN=fliT PE=4 SV=1	627700	650350	675710	3	3	3	26.5	26.5	26.5	13.083	0	12.924	72242000	13
tr|A0A0D6ILS1|A0A0D6ILS1_ALCXX	tr|A0A0D6ILS1|A0A0D6ILS1_ALCXX Phosphate-import protein phnD GN=phnD_2 PE=3 SV=1	632570	685220	633900	3	3	3	10.8	10.8	10.8	36.497	0	7.9805	121830000	20
tr|A0A0D6GSJ4|A0A0D6GSJ4_ALCXX	tr|A0A0D6GSJ4|A0A0D6GSJ4_ALCXX 8-oxo-dGTP diphosphatase GN=mutT PE=4 SV=1	0	963400	980960	2	2	2	12.3	12.3	12.3	26.53	0.0029087	2.6901	43604000	4
tr|A0A0D6IMG8|A0A0D6IMG8_ALCXX	tr|A0A0D6IMG8|A0A0D6IMG8_ALCXX Asparagine synthase (Glutamine-hydrolyzing) GN=asnB_1 PE=3 SV=1	640590	666290	628420	9	9	9	16.6	16.6	16.6	71.223	0	19.022	156500000	37
tr|A0A0D6FE58|A0A0D6FE58_ALCXX	tr|A0A0D6FE58|A0A0D6FE58_ALCXX ATP-binding protein GN=ERS451415_00085 PE=4 SV=1	0	1000400	930320	4	4	4	8.4	8.4	8.4	48.716	0	8.4953	102820000	15
tr|A0A0D6GJ50|A0A0D6GJ50_ALCXX	tr|A0A0D6GJ50|A0A0D6GJ50_ALCXX NADH-quinone oxidoreductase subunit H GN=nuoH PE=3 SV=1	684590	716090	528460	2	2	2	5.9	5.9	5.9	39.904	0	4.9486	81203000	11
tr|A0A0D6G3A1|A0A0D6G3A1_ALCXX	tr|A0A0D6G3A1|A0A0D6G3A1_ALCXX HAD-IB family hydrolase GN=serB_1 PE=4 SV=1	916340	0	1006200	3	3	3	16.4	16.4	16.4	25.592	0	7.4962	123900000	14
tr|A0A0D6FM64|A0A0D6FM64_ALCXX	tr|A0A0D6FM64|A0A0D6FM64_ALCXX DUF1254 domain-containing protein GN=ERS451415_00398 PE=4 SV=1	765250	1134000	0	4	4	4	13.2	13.2	13.2	55.698	0	12.229	78039000	14
tr|A0A0D6H4A9|A0A0D6H4A9_ALCXX	tr|A0A0D6H4A9|A0A0D6H4A9_ALCXX Homoserine kinase GN=thrB PE=3 SV=1	924150	0	974570	5	5	5	22.4	22.4	22.4	35.898	0	22.66	80833000	8
tr|A0A0D6HVI0|A0A0D6HVI0_ALCXX	tr|A0A0D6HVI0|A0A0D6HVI0_ALCXX Uncharacterized protein GN=ERS451415_03386 PE=4 SV=1	605830	625360	659830	5	5	5	21.9	21.9	21.9	42.531	0	12.421	83211000	14
tr|A0A0D6H0P3|A0A0D6H0P3_ALCXX;tr|A0A7T2RFX2|A0A7T2RFX2_ALCXX;tr|A0A0D6IGA8|A0A0D6IGA8_ALCXX	tr|A0A0D6H0P3|A0A0D6H0P3_ALCXX D-inositol-3-phosphate glycosyltransferase GN=mshA_1 PE=4 SV=1	551200	679370	656770	5	5	5	14.6	14.6	14.6	39.451	0	10.36	150540000	21
tr|A0A0D6FWV9|A0A0D6FWV9_ALCXX	tr|A0A0D6FWV9|A0A0D6FWV9_ALCXX DNA polymerase III subunit epsilon GN=dnaQ PE=4 SV=1	677300	587100	610130	3	3	3	13.3	13.3	13.3	25.886	0	7.3795	83581000	10
tr|A0A0D6I8M0|A0A0D6I8M0_ALCXX	tr|A0A0D6I8M0|A0A0D6I8M0_ALCXX Fumarylacetoacetate hydrolase family protein GN=ERS451415_04273 PE=4 SV=1	728250	544960	599260	5	5	5	25.7	25.7	25.7	30.403	0	11.115	120240000	16
tr|A0A0D6IMM9|A0A0D6IMM9_ALCXX	tr|A0A0D6IMM9|A0A0D6IMM9_ALCXX META and DUF4377 domain-containing protein GN=ERS451415_05436 PE=4 SV=1	653720	586710	629240	7	7	7	38.3	38.3	38.3	28.788	0	40.674	209190000	40
tr|A0A7U0ECI4|A0A7U0ECI4_ALCXX	tr|A0A7U0ECI4|A0A7U0ECI4_ALCXX Lipopolysaccharide export system permease protein LptF GN=lptF PE=4 SV=1	749040	591540	513850	3	3	3	12	12	12	39.411	0	12.76	96057000	19
tr|A0A0D6IKB0|A0A0D6IKB0_ALCXX	tr|A0A0D6IKB0|A0A0D6IKB0_ALCXX NADP(H)-dependent aldo-keto reductase GN=tas_2 PE=4 SV=1	662760	491490	697360	6	6	6	20.9	20.9	20.9	39.141	0	40.713	134330000	31
tr|A0A0D6HSK1|A0A0D6HSK1_ALCXX	tr|A0A0D6HSK1|A0A0D6HSK1_ALCXX NYN domain GN=ERS451415_03207 PE=4 SV=1	927160	0	922290	3	3	3	10.3	10.3	10.3	54.178	0	25.266	71190000	8
tr|A0A0D6HHP0|A0A0D6HHP0_ALCXX	tr|A0A0D6HHP0|A0A0D6HHP0_ALCXX 3-5 exonuclease GN=ERS451415_02625 PE=4 SV=1	854280	991810	0	3	3	3	12.4	12.4	12.4	29.408	0	5.4571	138610000	12
tr|A0A1R1JZK2|A0A1R1JZK2_ALCXX	tr|A0A1R1JZK2|A0A1R1JZK2_ALCXX Dihydropteroate synthase GN=folP PE=3 SV=1	479000	0	1365000	2	2	2	12.8	12.8	12.8	30.077	0	19.114	57016000	4
tr|A0A0D6I4X8|A0A0D6I4X8_ALCXX	tr|A0A0D6I4X8|A0A0D6I4X8_ALCXX MCE family protein GN=ERS369984_00543 PE=4 SV=1	1134200	388510	318860	9	9	9	17	17	17	59.894	0	27.655	115520000	27
tr|A0A0D6HU08|A0A0D6HU08_ALCXX	tr|A0A0D6HU08|A0A0D6HU08_ALCXX Cell envelope biogenesis protein OmpA GN=arfA_2 PE=4 SV=1	0	1114000	724700	4	4	4	17	17	17	27.927	0	9.8757	67281000	11
tr|A0A0D6FI98|A0A0D6FI98_ALCXX	tr|A0A0D6FI98|A0A0D6FI98_ALCXX Transcriptional regulator GN=ERS451415_00241 PE=4 SV=1	0	963020	874620	3	3	3	16.3	16.3	16.3	26.741	0	7.2233	90994000	13
tr|A0A7U0ECD5|A0A7U0ECD5_ALCXX	tr|A0A7U0ECD5|A0A7U0ECD5_ALCXX Polysaccharide deacetylase family protein GN=I6G72_27295 PE=4 SV=1	699710	554290	578110	5	5	5	22.8	22.8	22.8	27.305	0	10.584	119690000	19
tr|A0A0D6GCC6|A0A0D6GCC6_ALCXX	tr|A0A0D6GCC6|A0A0D6GCC6_ALCXX Cache domain-containing protein GN=tap_1 PE=3 SV=1	631390	608240	591530	11	10	10	24.7	22.8	22.8	55.304	0	54.801	270940000	39
tr|A0A0D6G7M0|A0A0D6G7M0_ALCXX	tr|A0A0D6G7M0|A0A0D6G7M0_ALCXX CinA-like protein GN=yfaY PE=4 SV=1	698960	676330	454700	3	3	3	11.1	11.1	11.1	29.345	0	7.7536	54785000	10
tr|A0A0D6I3U2|A0A0D6I3U2_ALCXX	tr|A0A0D6I3U2|A0A0D6I3U2_ALCXX Alanine racemase GN=dadX_2 PE=3 SV=1	599780	494080	704270	5	5	5	16.2	16.2	16.2	39.46	0	33.885	123720000	20
tr|A0A0D6GRK9|A0A0D6GRK9_ALCXX	tr|A0A0D6GRK9|A0A0D6GRK9_ALCXX Ubiquinone biosynthesis O-methyltransferase GN=ubiG_1 PE=3 SV=1	887190	0	909590	4	4	4	22.7	22.7	22.7	26.27	0	12.446	121800000	13
tr|A0A0D6II23|A0A0D6II23_ALCXX	tr|A0A0D6II23|A0A0D6II23_ALCXX DUF748 domain-containing protein GN=ERS451415_05017 PE=4 SV=1	604840	640520	545960	11	11	11	12.6	12.6	12.6	130.49	0	27.778	153420000	29
tr|A0A0D6GPY6|A0A0D6GPY6_ALCXX	tr|A0A0D6GPY6|A0A0D6GPY6_ALCXX Cytidylate kinase GN=cmk PE=3 SV=1	614920	603330	572450	6	6	6	25.3	25.3	25.3	24.579	0	15.413	130440000	25
tr|A0A0D6FZF7|A0A0D6FZF7_ALCXX	tr|A0A0D6FZF7|A0A0D6FZF7_ALCXX Ribosomal RNA small subunit methyltransferase H GN=rsmH PE=3 SV=1	587960	579860	606780	8	8	8	23.8	23.8	23.8	39.139	0	21.217	129400000	22
tr|A0A0D6I0G8|A0A0D6I0G8_ALCXX	tr|A0A0D6I0G8|A0A0D6I0G8_ALCXX Methylglyoxal synthase GN=mgsA PE=3 SV=1	536130	645610	587850	6	6	6	28.7	28.7	28.7	32.558	0	73.132	175770000	29
tr|A0A7T2RH93|A0A7T2RH93_ALCXX	tr|A0A7T2RH93|A0A7T2RH93_ALCXX S-adenosylmethionine:tRNA ribosyltransferase-isomerase GN=queA PE=3 SV=1	452410	578810	734590	7	7	7	25.4	25.4	25.4	37.738	0	19.969	122920000	20
tr|A0A0D6H3L7|A0A0D6H3L7_ALCXX	tr|A0A0D6H3L7|A0A0D6H3L7_ALCXX Histidinol-phosphate aminotransferase GN=hisC PE=3 SV=1	960900	804630	0	7	7	7	24.5	24.5	24.5	38.913	0	13.803	119950000	14
tr|A0A0D6IA72|A0A0D6IA72_ALCXX	tr|A0A0D6IA72|A0A0D6IA72_ALCXX Acetyl-CoA C-acyltransferase GN=pcaF_4 PE=3 SV=1	803890	0	948510	6	6	6	24.1	24.1	24.1	41.708	0	15.291	154230000	20
tr|A0A0D6INA0|A0A0D6INA0_ALCXX	tr|A0A0D6INA0|A0A0D6INA0_ALCXX GST-like protein yfcG GN=yfcG_7 PE=3 SV=1	1071000	675770	0	3	3	3	15.5	15.5	15.5	25.879	0	7.343	101350000	13
tr|O68601|O68601_ALCXX	tr|O68601|O68601_ALCXX Copper-containing nitrite reductase GN=nir PE=1 SV=1	632750	351650	760900	10	10	10	37.8	37.8	37.8	38.939	0	60.888	1633800000	64
tr|A0A0D6FN18|A0A0D6FN18_ALCXX	tr|A0A0D6FN18|A0A0D6FN18_ALCXX Nitronate monooxygenase GN=ERS451415_00433 PE=4 SV=1	586770	545640	611040	3	3	3	13.3	13.3	13.3	33.973	0	22.211	77733000	10
tr|A0A0D6IBI6|A0A0D6IBI6_ALCXX	tr|A0A0D6IBI6|A0A0D6IBI6_ALCXX Cupin domain-containing protein GN=ERS451415_04487 PE=4 SV=1	533720	607240	593480	5	5	5	18.9	18.9	18.9	43.543	0	13.968	95747000	18
tr|A0A7T2VNX8|A0A7T2VNX8_ALCXX	tr|A0A7T2VNX8|A0A7T2VNX8_ALCXX UvrABC system protein A GN=uvrA PE=3 SV=1	598290	586390	512950	7	6	6	10.2	8.7	8.7	104.76	0	14.897	68662000	12
tr|A0A0D6FPR4|A0A0D6FPR4_ALCXX	tr|A0A0D6FPR4|A0A0D6FPR4_ALCXX Bifunctional hydroxymethylpyrimidine kinase/phosphomethylpyrimidine kinase GN=thiD_1 PE=4 SV=1	909570	787510	0	2	2	2	9.3	9.3	9.3	29.662	0	4.3009	89746000	9
tr|A0A0D6G1U0|A0A0D6G1U0_ALCXX	tr|A0A0D6G1U0|A0A0D6G1U0_ALCXX Phosphotransferase GN=ERS451415_00868 PE=4 SV=1	619840	602250	467820	4	4	4	12.4	12.4	12.4	39.131	0	7.9968	70750000	16
tr|A0A0D6G007|A0A0D6G007_ALCXX	tr|A0A0D6G007|A0A0D6G007_ALCXX Methionine ABC transporter ATP-binding protein GN=metN_2 PE=4 SV=1	547840	618850	513760	6	6	6	22.1	22.1	22.1	38.715	0	12.672	121970000	25
tr|A0A0D6H324|A0A0D6H324_ALCXX	tr|A0A0D6H324|A0A0D6H324_ALCXX 3-isopropylmalate dehydratase large subunit GN=leuC_1 PE=3 SV=1	461780	639150	577940	2	2	2	4.7	4.7	4.7	50.672	0	6.0303	60890000	9
tr|A0A0D6GEN9|A0A0D6GEN9_ALCXX	tr|A0A0D6GEN9|A0A0D6GEN9_ALCXX (R)-stereoselective amidase GN=ramA_1 PE=3 SV=1	458480	698350	517280	4	4	4	16.7	16.7	16.7	28.447	0	9.7133	75819000	15
tr|A0A0D6IUM8|A0A0D6IUM8_ALCXX	tr|A0A0D6IUM8|A0A0D6IUM8_ALCXX Redoxin family protein GN=resA_2 PE=4 SV=1	751250	0	899270	2	2	2	13.4	13.4	13.4	17.99	0	4.9657	99879000	10
tr|A0A0D6IFS6|A0A0D6IFS6_ALCXX	tr|A0A0D6IFS6|A0A0D6IFS6_ALCXX Aspartyl/Asparaginyl beta-hydroxylase GN=lpxO PE=4 SV=1	589390	425990	617980	6	6	6	24.8	24.8	24.8	34.048	0	34.783	176720000	25
tr|A0A0D6IB54|A0A0D6IB54_ALCXX	tr|A0A0D6IB54|A0A0D6IB54_ALCXX Serine O-acetyltransferase GN=cysE PE=3 SV=1	501920	546490	580510	6	6	6	17.8	17.8	17.8	33.921	0	11.392	79982000	17
tr|A0A0D6GKT0|A0A0D6GKT0_ALCXX	tr|A0A0D6GKT0|A0A0D6GKT0_ALCXX Ferredoxin--NADP(+) reductase GN=fpr_1 PE=3 SV=1	547910	499630	577180	4	4	4	17.7	17.7	17.7	29.593	0	13.843	92406000	15
tr|A0A0D6IGI0|A0A0D6IGI0_ALCXX	tr|A0A0D6IGI0|A0A0D6IGI0_ALCXX Acetolactate synthase large subunit GN=mdlC PE=3 SV=1	853580	0	765450	4	4	4	9.7	9.7	9.7	55	0	7.9968	105630000	14
tr|A0A0D6IG86|A0A0D6IG86_ALCXX	tr|A0A0D6IG86|A0A0D6IG86_ALCXX Hydrolase GN=ycaC_3 PE=4 SV=1	959630	655280	0	8	8	8	51.2	51.2	51.2	22.841	0	64.411	413030000	42
tr|A0A0D6HTD0|A0A0D6HTD0_ALCXX	tr|A0A0D6HTD0|A0A0D6HTD0_ALCXX Aldo/keto reductase GN=iolS_1 PE=4 SV=1	520010	507890	579380	6	6	6	23.2	23.2	23.2	37.223	0	17.3	102840000	22
tr|A0A0D6ITV0|A0A0D6ITV0_ALCXX	tr|A0A0D6ITV0|A0A0D6ITV0_ALCXX Acetyltransferase (GNAT) family GN=ERS451415_05950 PE=4 SV=1	853430	0	752750	4	4	4	27.5	27.5	27.5	16.993	0	7.0079	81496000	10
tr|A0A0D6GNJ9|A0A0D6GNJ9_ALCXX	tr|A0A0D6GNJ9|A0A0D6GNJ9_ALCXX DNA methyltransferase GN=rlmL PE=4 SV=1	480440	550700	573270	4	4	4	8.1	8.1	8.1	65.818	0	8.9108	62038000	8
tr|A0A0D6GWQ7|A0A0D6GWQ7_ALCXX	tr|A0A0D6GWQ7|A0A0D6GWQ7_ALCXX Phage baseplate assembly protein V GN=ERS369984_04001 PE=4 SV=1	0	731470	869760	2	2	2	11.7	11.7	11.7	25.893	0	18.187	49297000	6
tr|A0A7U0I717|A0A7U0I717_ALCXX;tr|A0A0D6HBL2|A0A0D6HBL2_ALCXX	tr|A0A7U0I717|A0A7U0I717_ALCXX Lipid A export permease/ATP-binding protein MsbA GN=msbA PE=4 SV=1	423280	577110	586650	7	7	7	15.6	15.6	15.6	64.324	0	26.176	135120000	29
tr|A0A0D6FYR2|A0A0D6FYR2_ALCXX	tr|A0A0D6FYR2|A0A0D6FYR2_ALCXX Glyoxylate/hydroxypyruvate reductase A GN=ghrA_2 PE=4 SV=1	529000	553660	498020	6	6	6	27.8	27.8	27.8	34.361	0	13.594	88315000	20
tr|A0A0D6IV31|A0A0D6IV31_ALCXX	tr|A0A0D6IV31|A0A0D6IV31_ALCXX Malate synthase G GN=glcB PE=3 SV=1	0	898060	678140	7	7	7	13.4	13.4	13.4	78.515	0	10.635	366100000	17
tr|A0A0D6GSG5|A0A0D6GSG5_ALCXX	tr|A0A0D6GSG5|A0A0D6GSG5_ALCXX Peptidyl-prolyl cis-trans isomerase GN=fkpB PE=3 SV=1	874050	701810	0	5	5	5	39.2	39.2	39.2	16.942	0	32.115	120440000	18
tr|A0A0D6I2H2|A0A0D6I2H2_ALCXX	tr|A0A0D6I2H2|A0A0D6I2H2_ALCXX Coenzyme A biosynthesis bifunctional protein CoaBC GN=coaBC PE=3 SV=1	775880	0	782800	5	5	5	18.3	18.3	18.3	42.151	0	27.801	91994000	12
tr|A0A0D6GVG3|A0A0D6GVG3_ALCXX	tr|A0A0D6GVG3|A0A0D6GVG3_ALCXX Replicative DNA helicase GN=dnaB PE=3 SV=1	639960	438990	436480	7	7	7	20.4	20.4	20.4	50.615	0	44.179	109750000	22
tr|A0A0D6IMI7|A0A0D6IMI7_ALCXX	tr|A0A0D6IMI7|A0A0D6IMI7_ALCXX ABC transporter substrate-binding protein GN=gsiB_9 PE=4 SV=1	852970	662300	0	5	5	5	11.1	11.1	11.1	57.215	0	11.027	66505000	8
tr|A0A0D6IEX3|A0A0D6IEX3_ALCXX	tr|A0A0D6IEX3|A0A0D6IEX3_ALCXX CBS domain-containing protein GN=BIZ92_08375 PE=4 SV=1	506130	575720	419860	3	3	3	26.7	26.7	26.7	16.583	0	6.4795	92303000	17
tr|A0A0D6HNP8|A0A0D6HNP8_ALCXX	tr|A0A0D6HNP8|A0A0D6HNP8_ALCXX DUF4189 domain-containing protein GN=ERS369984_01326 PE=4 SV=1	0	965790	529910	5	5	5	22.7	22.7	22.7	29.545	0	32.522	94110000	11
tr|A0A0D6GG44|A0A0D6GG44_ALCXX	tr|A0A0D6GG44|A0A0D6GG44_ALCXX L-threonine dehydratase catabolic TdcB GN=tdcB_2 PE=3 SV=1	736410	0	758990	4	4	4	11.6	11.6	11.6	43.413	0	8.728	77871000	9
tr|A0A0D6I257|A0A0D6I257_ALCXX	tr|A0A0D6I257|A0A0D6I257_ALCXX LL-diaminopimelate aminotransferase GN=dapL_2 PE=4 SV=1	491430	603510	393170	6	6	6	20.1	20.1	20.1	43.324	0	11.868	79131000	13
tr|A0A0D6HZZ7|A0A0D6HZZ7_ALCXX	tr|A0A0D6HZZ7|A0A0D6HZZ7_ALCXX SapC GN=ERS369984_00815 PE=4 SV=1	460260	465810	514970	4	4	4	21.5	21.5	21.5	27.897	0	9.0477	66428000	15
tr|A0A0D6IVE6|A0A0D6IVE6_ALCXX	tr|A0A0D6IVE6|A0A0D6IVE6_ALCXX Diaminopimelate epimerase GN=dapF PE=3 SV=1	452450	529230	453850	5	5	5	17.5	17.5	17.5	32.823	0	10.829	107410000	16
tr|A0A0D6IH39|A0A0D6IH39_ALCXX	tr|A0A0D6IH39|A0A0D6IH39_ALCXX Activator of Hsp90 ATPase homolog 1-like protein GN=ERS369984_02489 PE=3 SV=1	745050	690140	0	4	4	4	25.7	25.7	25.7	19.646	0	39.536	94185000	10
tr|A0A0D6GJD1|A0A0D6GJD1_ALCXX	tr|A0A0D6GJD1|A0A0D6GJD1_ALCXX 7-methyl-GTP pyrophosphatase GN=maf PE=3 SV=1	816060	0	614560	3	3	3	20	20	20	21.019	0	16.032	53352000	12
tr|A0A0D6I109|A0A0D6I109_ALCXX	tr|A0A0D6I109|A0A0D6I109_ALCXX SDR family NAD(P)-dependent oxidoreductase GN=ERS369984_00755 PE=4 SV=1	593960	485640	341600	3	3	3	17.3	17.3	17.3	25.86	0	7.5913	66035000	16
tr|A0A0D6HDA8|A0A0D6HDA8_ALCXX	tr|A0A0D6HDA8|A0A0D6HDA8_ALCXX Histidine kinase GN=fixL_1 PE=4 SV=1	460000	448640	505710	4	4	4	7.5	7.5	7.5	65.962	0	7.4288	58446000	11
tr|A0A0D6HHA9|A0A0D6HHA9_ALCXX	tr|A0A0D6HHA9|A0A0D6HHA9_ALCXX Acetone carboxylase beta subunit GN=acxA_2 PE=3 SV=1	391220	350970	668660	24	24	24	28.7	28.7	28.7	130.59	0	159.7	335770000	58
tr|A0A0D6HH02|A0A0D6HH02_ALCXX	tr|A0A0D6HH02|A0A0D6HH02_ALCXX Acyl-CoA dehydrogenase GN=AL520_21330 PE=3 SV=1	527980	424580	450630	9	9	9	38.4	38.4	38.4	40.86	0	33.975	126880000	23
tr|A0A0D6IME9|A0A0D6IME9_ALCXX	tr|A0A0D6IME9|A0A0D6IME9_ALCXX Aminomethyltransferase GN=gcvT PE=3 SV=1	775340	0	618120	6	6	6	21.3	21.3	21.3	39.552	0	36.586	174060000	25
tr|A0A0D6FN37|A0A0D6FN37_ALCXX;tr|A0A0D6G2J0|A0A0D6G2J0_ALCXX	tr|A0A0D6FN37|A0A0D6FN37_ALCXX CoA-transferase GN=frc_1 PE=4 SV=1	0	657790	711130	7	7	7	20.5	20.5	20.5	43.535	0	9.8781	97861000	15
tr|A0A0D6HEH2|A0A0D6HEH2_ALCXX	tr|A0A0D6HEH2|A0A0D6HEH2_ALCXX Flagellar assembly protein FliH GN=fliH PE=3 SV=1	667140	673450	0	4	4	4	22.7	22.7	22.7	26.655	0	9.2022	42674000	9
tr|A0A0D6GD39|A0A0D6GD39_ALCXX	tr|A0A0D6GD39|A0A0D6GD39_ALCXX Heat-inducible transcription repressor HrcA GN=hrcA PE=3 SV=1	466550	437530	434210	3	3	3	9.9	9.9	9.9	36.648	0	7.475	64702000	12
tr|A0A0D6I837|A0A0D6I837_ALCXX	tr|A0A0D6I837|A0A0D6I837_ALCXX Phd_YefM GN=ERS451415_04149 PE=3 SV=1	565100	380380	392660	2	2	2	20	20	20	12.733	0	5.773	63758000	11
tr|A0A0D6IBE9|A0A0D6IBE9_ALCXX	tr|A0A0D6IBE9|A0A0D6IBE9_ALCXX Peptidase GN=ERS451415_04457 PE=4 SV=1	421050	465580	449110	2	2	2	4.9	4.9	4.9	46.714	0	4.5105	47683000	9
tr|A0A0D6H1C3|A0A0D6H1C3_ALCXX	tr|A0A0D6H1C3|A0A0D6H1C3_ALCXX ABC transporter arginine-binding protein 1 GN=artJ PE=4 SV=1	717320	611140	0	2	2	2	8.4	8.4	8.4	27.014	0	5.5538	56633000	6
tr|A0A0D6HIB5|A0A0D6HIB5_ALCXX	tr|A0A0D6HIB5|A0A0D6HIB5_ALCXX Amidase GN=gatA_3 PE=4 SV=1	580420	0	710150	7	7	7	22.8	22.8	22.8	46.262	0	15.127	116970000	18
tr|A0A0D6H400|A0A0D6H400_ALCXX	tr|A0A0D6H400|A0A0D6H400_ALCXX Dihydroxy-acid dehydratase GN=ilvD_2 PE=3 SV=1	486110	427920	374180	9	9	9	24.3	24.3	24.3	63.403	0	74.197	139820000	25
tr|A0A7T2VNF0|A0A7T2VNF0_ALCXX	tr|A0A7T2VNF0|A0A7T2VNF0_ALCXX FAD-dependent oxidoreductase GN=I6G72_10065 PE=3 SV=1	409660	479760	388510	7	7	7	19.4	19.4	19.4	47.093	0	18.418	77776000	27
tr|A0A0D6IVH6|A0A0D6IVH6_ALCXX	tr|A0A0D6IVH6|A0A0D6IVH6_ALCXX HTH-type transcriptional repressor nemR GN=nemR PE=4 SV=1	338290	523660	415160	3	3	3	15.3	15.3	15.3	21.117	0	9.3431	59765000	11
tr|A0A0D6ITW9|A0A0D6ITW9_ALCXX	tr|A0A0D6ITW9|A0A0D6ITW9_ALCXX 3-hydroxybutyrate dehydrogenase GN=bdhA_3 PE=3 SV=1	536950	313210	413040	3	3	3	10.7	10.7	10.7	27.444	0	6.2264	71109000	10
tr|A0A0D6GEY2|A0A0D6GEY2_ALCXX	tr|A0A0D6GEY2|A0A0D6GEY2_ALCXX ABC transporter substrate-binding protein GN=gsiB_3 PE=4 SV=1	454890	365890	436790	4	4	4	8.7	8.7	8.7	57.114	0	26.737	50964000	13
tr|A0A0D6INF6|A0A0D6INF6_ALCXX	tr|A0A0D6INF6|A0A0D6INF6_ALCXX 2-methylaconitate cis-trans isomerase PrpF GN=mii_2 PE=3 SV=1	662950	584960	0	4	4	4	12.2	12.2	12.2	41.366	0	8.1767	59161000	12
tr|A0A0D6FDX3|A0A0D6FDX3_ALCXX	tr|A0A0D6FDX3|A0A0D6FDX3_ALCXX NAD(P)-dependent oxidoreductase GN=ERS451415_00054 PE=4 SV=1	467570	301340	476060	4	4	4	30	30	30	21.6	0	7.9221	59502000	17
tr|A0A0D6ID52|A0A0D6ID52_ALCXX	tr|A0A0D6ID52|A0A0D6ID52_ALCXX Isocitrate lyase GN=aceA PE=4 SV=1	526720	311740	403630	14	14	14	39.4	39.4	39.4	48.342	0	323.31	763260000	50
tr|A0A0D6IVN7|A0A0D6IVN7_ALCXX	tr|A0A0D6IVN7|A0A0D6IVN7_ALCXX Glutathione S-transferase GN=sspA_4 PE=4 SV=1	0	559560	670890	6	6	6	27.7	27.7	27.7	24.379	0	44.064	94174000	18
tr|A0A0D6HGH9|A0A0D6HGH9_ALCXX	tr|A0A0D6HGH9|A0A0D6HGH9_ALCXX DeoR/GlpR transcriptional regulator GN=glpR PE=4 SV=1	531110	0	697640	4	4	4	18.3	18.3	18.3	28.796	0	9.2946	44397000	11
tr|A0A0D6IV83|A0A0D6IV83_ALCXX	tr|A0A0D6IV83|A0A0D6IV83_ALCXX Probable GTP-binding protein EngB GN=engB PE=3 SV=1	651890	567520	0	6	6	6	40.1	40.1	40.1	22.705	0	19.623	90050000	15
tr|A0A0D6HQU6|A0A0D6HQU6_ALCXX	tr|A0A0D6HQU6|A0A0D6HQU6_ALCXX Carbon starvation protein A GN=cstA PE=3 SV=1	534610	0	666670	3	3	3	4.9	4.9	4.9	74.151	0	49.743	78609000	13
tr|A0A0D6G0G5|A0A0D6G0G5_ALCXX	tr|A0A0D6G0G5|A0A0D6G0G5_ALCXX Inositol-1-monophosphatase GN=suhB_1 PE=3 SV=1	327240	424910	446590	4	4	4	14.1	14.1	14.1	31.468	0	28.772	34787000	17
tr|A0A0D6H4K6|A0A0D6H4K6_ALCXX	tr|A0A0D6H4K6|A0A0D6H4K6_ALCXX Coproporphyrinogen-III oxidase GN=hemN_1 PE=3 SV=1	418570	334020	437980	8	8	8	17.1	17.1	17.1	53.048	0	21.644	65903000	18
tr|A0A0D6HQB5|A0A0D6HQB5_ALCXX	tr|A0A0D6HQB5|A0A0D6HQB5_ALCXX Aminotransferase class I/II-fold pyridoxal phosphate-dependent enzyme GN=mdeA_2 PE=3 SV=1	323570	380360	468980	8	8	8	23.2	23.2	23.2	46.549	0	15.137	124480000	25
tr|A0A0D6ITJ4|A0A0D6ITJ4_ALCXX	tr|A0A0D6ITJ4|A0A0D6ITJ4_ALCXX HPr kinase/phosphorylase GN=hprK PE=3 SV=1	418840	312470	430510	5	5	5	20.8	20.8	20.8	33.841	0	9.2563	46848000	8
tr|A0A7U0ED92|A0A7U0ED92_ALCXX	tr|A0A7U0ED92|A0A7U0ED92_ALCXX Phospho-2-dehydro-3-deoxyheptonate aldolase GN=I6G72_22860 PE=3 SV=1	0	570890	581630	3	3	3	10.9	10.9	10.9	39.904	0	19.347	50048000	15
tr|A0A0D6G5E6|A0A0D6G5E6_ALCXX	tr|A0A0D6G5E6|A0A0D6G5E6_ALCXX Isochorismatase family GN=ERS451415_00994 PE=4 SV=1	371200	319480	454160	2	2	2	13	13	13	19.185	0	4.4932	54184000	15
tr|A0A0D6HX63|A0A0D6HX63_ALCXX	tr|A0A0D6HX63|A0A0D6HX63_ALCXX STAS-like domain-containing protein GN=ERS451415_03478 PE=4 SV=1	420490	356720	363650	3	3	3	31.4	31.4	31.4	13.186	0	21.416	54094000	13
tr|A0A7U0EDL1|A0A7U0EDL1_ALCXX	tr|A0A7U0EDL1|A0A7U0EDL1_ALCXX FixH family protein GN=I6G72_13625 PE=4 SV=1	342760	416870	371330	2	2	2	30.4	30.4	30.4	7.7311	0	12.991	79056000	14
tr|A0A0D6GFP0|A0A0D6GFP0_ALCXX	tr|A0A0D6GFP0|A0A0D6GFP0_ALCXX UPF0246 protein ERS451415_01276 GN=yaaA PE=3 SV=1	340310	443800	341780	3	3	3	12.9	12.9	12.9	28.995	0	7.2123	40238000	13
tr|A0A0D6IHE8|A0A0D6IHE8_ALCXX	tr|A0A0D6IHE8|A0A0D6IHE8_ALCXX 3-octaprenyl-4-hydroxybenzoate carboxy-lyase GN=ubiD PE=3 SV=1	353070	376150	382100	4	4	4	6.6	6.6	6.6	57.052	0	7.1282	52466000	19
tr|A0A0D6G602|A0A0D6G602_ALCXX	tr|A0A0D6G602|A0A0D6G602_ALCXX M48 family metallopeptidase GN=yggG_1 PE=4 SV=1	519430	0	586270	3	3	3	3.9	3.9	3.9	54.83	0	6.2379	45238000	9
tr|A0A0D6GRW9|A0A0D6GRW9_ALCXX	tr|A0A0D6GRW9|A0A0D6GRW9_ALCXX Phenylacetic acid degradation operon Negative regulatory protein PaaX GN=paaX PE=4 SV=1	535650	0	559830	4	4	4	14.9	14.9	14.9	34.233	0	8.5394	57588000	9
tr|A0A0D6FR84|A0A0D6FR84_ALCXX	tr|A0A0D6FR84|A0A0D6FR84_ALCXX Cell division protein FtsX GN=ftsX PE=3 SV=1	663570	427980	0	4	4	4	11.6	11.6	11.6	32.14	0	9.8137	75235000	11
tr|A0A7T2RB89|A0A7T2RB89_ALCXX	tr|A0A7T2RB89|A0A7T2RB89_ALCXX DUF502 domain-containing protein GN=I6G72_23795 PE=4 SV=1	517710	0	569350	3	3	3	16.7	16.7	16.7	24.867	0	9.1474	72637000	18
tr|A0A0D6HEA0|A0A0D6HEA0_ALCXX	tr|A0A0D6HEA0|A0A0D6HEA0_ALCXX TatD family hydrolase GN=ycfH PE=3 SV=1	431590	351690	300300	2	2	2	10.5	10.5	10.5	28.683	0	15.369	35991000	10
tr|A0A0D6HYR3|A0A0D6HYR3_ALCXX	tr|A0A0D6HYR3|A0A0D6HYR3_ALCXX Aminoglycoside 3-phosphotransferase GN=aphA_3 PE=3 SV=1	634390	432050	0	5	5	5	22.6	22.6	22.6	28.956	0	13.354	76500000	15
tr|A0A0D6FPP5|A0A0D6FPP5_ALCXX	tr|A0A0D6FPP5|A0A0D6FPP5_ALCXX D-glycero-beta-D-manno-heptose 1-phosphate adenylyltransferase GN=hldE_1 PE=4 SV=1	500040	0	531920	2	2	2	13	13	13	17.489	0	4.0002	38390000	6
tr|A0A0D6FR51|A0A0D6FR51_ALCXX	tr|A0A0D6FR51|A0A0D6FR51_ALCXX Glycerol kinase GN=glpK_1 PE=3 SV=1	0	478440	546310	10	10	10	23.1	23.1	23.1	54.844	0	263.35	200050000	28
tr|A0A0D6FKS6|A0A0D6FKS6_ALCXX	tr|A0A0D6FKS6|A0A0D6FKS6_ALCXX DUF1254 domain-containing protein GN=ERS451415_00344 PE=4 SV=1	377590	379690	267140	3	3	3	8.2	8.2	8.2	54.454	0	6.6479	35431000	8
tr|A0A0D6FGR9|A0A0D6FGR9_ALCXX	tr|A0A0D6FGR9|A0A0D6FGR9_ALCXX BolA family transcriptional regulator GN=yrbA PE=3 SV=1	558010	460830	0	2	2	2	25.9	25.9	25.9	8.8751	0	4.4645	57050000	10
tr|A0A0D6HUT1|A0A0D6HUT1_ALCXX	tr|A0A0D6HUT1|A0A0D6HUT1_ALCXX Methyl-accepting chemotaxis protein GN=mcp4_2 PE=3 SV=1	520730	0	494330	7	7	7	16.3	16.3	16.3	58.028	0	13.246	72796000	16
tr|A0A7T2VLT2|A0A7T2VLT2_ALCXX	tr|A0A7T2VLT2|A0A7T2VLT2_ALCXX Arylesterase GN=I6G72_23545 PE=4 SV=1	462510	531840	0	3	3	3	16.9	16.9	16.9	23.746	0	3.8311	25687000	5
tr|A0A0D6FE44|A0A0D6FE44_ALCXX	tr|A0A0D6FE44|A0A0D6FE44_ALCXX Argininosuccinate lyase GN=ERS451415_00083 PE=3 SV=1	465380	521290	0	4	4	4	14.3	14.3	14.3	33.473	0	6.0112	42034000	9
tr|A0A0D6FH91|A0A0D6FH91_ALCXX	tr|A0A0D6FH91|A0A0D6FH91_ALCXX Periplasmic serine endoprotease DegP GN=degP_1 PE=4 SV=1	457220	307400	213750	4	4	4	14	14	14	40.006	0	7.6155	41125000	13
tr|A0A0D6GEM7|A0A0D6GEM7_ALCXX	tr|A0A0D6GEM7|A0A0D6GEM7_ALCXX Enamine/imine deaminase GN=yabJ_2 PE=4 SV=1	332480	337710	305280	3	3	3	24.3	24.3	24.3	15.335	0	5.3337	46470000	13
tr|A0A0D6FSF0|A0A0D6FSF0_ALCXX	tr|A0A0D6FSF0|A0A0D6FSF0_ALCXX Uncharacterized protein GN=ERS369984_05777 PE=4 SV=1	510250	0	464510	4	4	4	27.9	27.9	27.9	19.167	0	16.522	70796000	7
tr|A0A0D6FFZ4|A0A0D6FFZ4_ALCXX	tr|A0A0D6FFZ4|A0A0D6FFZ4_ALCXX Hydroxyacylglutathione hydrolase GN=ERS451415_00124 PE=4 SV=1	0	411470	536680	6	6	6	23.7	23.7	23.7	40.173	0	10.199	46909000	11
tr|A0A0D6GNG1|A0A0D6GNG1_ALCXX	tr|A0A0D6GNG1|A0A0D6GNG1_ALCXX DUF2167 domain-containing protein GN=ERS451415_01518 PE=4 SV=1	332350	324050	262390	2	2	2	8.3	8.3	8.3	32.703	0	6.2242	22845000	6
tr|A0A0D6FN49|A0A0D6FN49_ALCXX	tr|A0A0D6FN49|A0A0D6FN49_ALCXX Enoyl-CoA hydratase GN=echA8_2 PE=3 SV=1	0	424430	491690	3	3	3	9.4	9.4	9.4	30.432	0	7.2376	50455000	10
tr|A0A0D6GDJ8|A0A0D6GDJ8_ALCXX	tr|A0A0D6GDJ8|A0A0D6GDJ8_ALCXX Ferrochelatase GN=hemH PE=3 SV=1	0	507320	407520	5	5	5	20.4	20.4	20.4	41.161	0	10.079	88887000	15
tr|A0A0D6ID57|A0A0D6ID57_ALCXX	tr|A0A0D6ID57|A0A0D6ID57_ALCXX NADPH-dependent 7-cyano-7-deazaguanine reductase GN=queF PE=3 SV=1	310660	301830	290020	5	5	5	23	23	23	30.875	0	10.352	41295000	10
tr|A0A0D6IEY6|A0A0D6IEY6_ALCXX	tr|A0A0D6IEY6|A0A0D6IEY6_ALCXX DUF4136 domain-containing protein GN=ERS369984_05726 PE=4 SV=1	0	506140	390590	3	3	3	19.6	19.6	19.6	21.761	0	6.8486	76106000	10
tr|A0A0D6GM66|A0A0D6GM66_ALCXX	tr|A0A0D6GM66|A0A0D6GM66_ALCXX FAD assembly factor SdhE GN=BIZ92_23925 PE=3 SV=1	484420	0	403850	2	2	2	24.4	24.4	24.4	9.9453	0	7.4132	48966000	10
tr|A0A0D6GNZ8|A0A0D6GNZ8_ALCXX	tr|A0A0D6GNZ8|A0A0D6GNZ8_ALCXX Purine nucleoside phosphorylase GN=yfiH PE=3 SV=1	331020	0	536260	5	5	5	22	22	22	26.955	0	8.4182	40627000	14
tr|A0A0A5J7H7|A0A0A5J7H7_ALCXX	tr|A0A0A5J7H7|A0A0A5J7H7_ALCXX RNA-binding protein Hfq GN=hfq PE=3 SV=1	371400	0	473110	4	4	4	55.1	55.1	55.1	8.7991	0	14.394	161170000	22
tr|A0A7U0ED83|A0A7U0ED83_ALCXX	tr|A0A7U0ED83|A0A7U0ED83_ALCXX Probable chorismate pyruvate-lyase GN=ubiC PE=3 SV=1	0	408520	431140	3	3	3	20.9	20.9	20.9	22.505	0	20.218	87375000	13
tr|A0A0D6IAY5|A0A0D6IAY5_ALCXX	tr|A0A0D6IAY5|A0A0D6IAY5_ALCXX Magnesium/cobalt efflux protein CorC GN=yoaE_4 PE=3 SV=1	276580	252370	299520	3	3	3	7.4	7.4	7.4	57.901	0	6.6945	27969000	10
tr|A0A7T2RJ37|A0A7T2RJ37_ALCXX	tr|A0A7T2RJ37|A0A7T2RJ37_ALCXX Tetratricopeptide repeat protein GN=I6G72_15080 PE=4 SV=1	418190	0	409300	2	2	2	10.1	10.1	10.1	29.767	0.00061996	3.4016	25228000	5
tr|A0A0D6GJC4|A0A0D6GJC4_ALCXX	tr|A0A0D6GJC4|A0A0D6GJC4_ALCXX Type-4 uracil-DNA glycosylase GN=ERS451415_01398 PE=3 SV=1	315940	510110	0	2	2	2	7.1	7.1	7.1	32.966	0	6.5696	28557000	7
tr|A0A0D6IV24|A0A0D6IV24_ALCXX	tr|A0A0D6IV24|A0A0D6IV24_ALCXX Sulfate adenylyltransferase subunit 2 GN=cysD_2 PE=3 SV=1	486120	331370	0	7	7	7	22.3	22.3	22.3	54.991	0	11.182	905840000	15
tr|A0A0D6FRP0|A0A0D6FRP0_ALCXX	tr|A0A0D6FRP0|A0A0D6FRP0_ALCXX Cell division protein ZapD GN=zapD PE=3 SV=1	409130	402510	0	6	6	6	26.2	26.2	26.2	29.054	0	9.9962	120690000	10
tr|A0A0D6HEL7|A0A0D6HEL7_ALCXX	tr|A0A0D6HEL7|A0A0D6HEL7_ALCXX Flagellar secretion chaperone FliS GN=fliS PE=3 SV=1	0	394430	415390	2	2	2	14.8	14.8	14.8	15.216	0	3.8198	17376000	4
tr|A0A0D6IE51|A0A0D6IE51_ALCXX	tr|A0A0D6IE51|A0A0D6IE51_ALCXX 3-hydroxyacyl-CoA dehydrogenase GN=paaH_5 PE=4 SV=1	449560	359580	0	4	4	4	12.7	12.7	12.7	33.738	0	8.2359	38564000	10
tr|A0A7T2VPK0|A0A7T2VPK0_ALCXX	tr|A0A7T2VPK0|A0A7T2VPK0_ALCXX D-alanyl-D-alanine carboxypeptidase/D-alanyl-D-alanine-endopeptidase GN=dacB PE=3 SV=1	373560	0	426350	2	2	2	4.6	4.6	4.6	51.031	0.00062972	3.6807	30573000	7
tr|A0A0D6IMU8|A0A0D6IMU8_ALCXX	tr|A0A0D6IMU8|A0A0D6IMU8_ALCXX Translocation and assembly module subunit TamA GN=ERS369984_01955 PE=3 SV=1	238680	284550	275480	2	2	2	3.7	3.7	3.7	68.391	0	8.6851	28678000	10
tr|A0A0D6FZM8|A0A0D6FZM8_ALCXX	tr|A0A0D6FZM8|A0A0D6FZM8_ALCXX Magnesium transporter MgtE GN=mgtE PE=3 SV=1	378090	0	413780	2	2	2	4.9	4.9	4.9	53.882	0.00062854	3.6441	33002000	7
tr|A0A0D6G7Z7|A0A0D6G7Z7_ALCXX	tr|A0A0D6G7Z7|A0A0D6G7Z7_ALCXX IclR family transcriptional regulator GN=yiaJ PE=4 SV=1	396950	393290	0	3	3	3	11.5	11.5	11.5	30.928	0	4.7533	42368000	6
tr|A0A0D6I6R0|A0A0D6I6R0_ALCXX	tr|A0A0D6I6R0|A0A0D6I6R0_ALCXX Adenine deaminase GN=ERS369984_00382 PE=3 SV=1	259330	248300	279170	2	2	2	8.2	8.2	8.2	35.92	0.00063052	3.7056	26387000	6
tr|A0A7U0ED93|A0A7U0ED93_ALCXX	tr|A0A7U0ED93|A0A7U0ED93_ALCXX Glutathione S-transferase GN=I6G72_22965 PE=4 SV=1	310050	227750	242090	2	2	2	8	8	8	23.421	0	6.0396	19852000	6
tr|A0A0D6GYX3|A0A0D6GYX3_ALCXX	tr|A0A0D6GYX3|A0A0D6GYX3_ALCXX FMN-binding glutamate synthase family protein GN=gltB_2 PE=3 SV=1	0	312260	465160	3	3	3	6.8	6.8	6.8	60.928	0	5.3399	46666000	11
tr|A0A7U0EDA3|A0A7U0EDA3_ALCXX	tr|A0A7U0EDA3|A0A7U0EDA3_ALCXX Protein-L-isoaspartate O-methyltransferase GN=pcm PE=3 SV=1	353160	397510	0	5	5	5	24	24	24	27.241	0	27.059	37830000	11
tr|A0A0D6IH15|A0A0D6IH15_ALCXX	tr|A0A0D6IH15|A0A0D6IH15_ALCXX N5-carboxyaminoimidazole ribonucleotide mutase GN=purE PE=3 SV=1	371480	0	320520	3	3	3	25.4	25.4	25.4	17.881	0	30.937	60558000	8
tr|A0A0D6GMC6|A0A0D6GMC6_ALCXX	tr|A0A0D6GMC6|A0A0D6GMC6_ALCXX ABC transporter permease GN=BIZ92_16045 PE=4 SV=1	389310	0	285100	3	3	3	11.4	11.4	11.4	42.902	0	7.7402	43010000	9
tr|A0A0D6GL14|A0A0D6GL14_ALCXX;tr|A0A7T2RJK7|A0A7T2RJK7_ALCXX	tr|A0A0D6GL14|A0A0D6GL14_ALCXX Dipeptide ABC transporter ATP-binding protein GN=gsiA_10 PE=4 SV=1	0	401350	260150	10	9	9	20.9	19.3	19.3	68.895	0	22.021	207120000	23
tr|A0A0D6IG00|A0A0D6IG00_ALCXX	tr|A0A0D6IG00|A0A0D6IG00_ALCXX Exopolyphosphatase GN=ppx PE=3 SV=1	199850	220340	230110	4	4	4	9.7	9.7	9.7	54.948	0	9.8136	32027000	17
tr|A0A0D6IQA9|A0A0D6IQA9_ALCXX	tr|A0A0D6IQA9|A0A0D6IQA9_ALCXX 3-oxoacid CoA-transferase subunit A GN=pcaI_3 PE=3 SV=1	334810	313880	0	6	6	6	40.6	40.6	40.6	24.247	0	26.804	63552000	25
tr|A0A0D6FI41|A0A0D6FI41_ALCXX	tr|A0A0D6FI41|A0A0D6FI41_ALCXX SURF1-like protein GN=ERS451415_00234 PE=3 SV=1	0	397510	250740	2	2	2	10.5	10.5	10.5	28.665	0	5.25	22186000	7
tr|A0A0D6I1B5|A0A0D6I1B5_ALCXX	tr|A0A0D6I1B5|A0A0D6I1B5_ALCXX Fe-S assembly protein IscX GN=iscX PE=4 SV=1	498630	0	123530	2	2	2	56.2	56.2	56.2	7.3461	0	7.5452	67679000	11
tr|A0A0D6IB16|A0A0D6IB16_ALCXX	tr|A0A0D6IB16|A0A0D6IB16_ALCXX UDP-2,3-diacylglucosamine hydrolase GN=lpxH PE=3 SV=1	341560	0	243190	2	2	2	8.6	8.6	8.6	28.154	0	6.5612	31744000	6
tr|A0A7U0EDJ4|A0A7U0EDJ4_ALCXX	tr|A0A7U0EDJ4|A0A7U0EDJ4_ALCXX DnaJ domain-containing protein GN=I6G72_11925 PE=4 SV=1	313090	0	243240	6	6	6	18.7	18.7	18.7	34.8	0	10.718	49780000	14
tr|A0A0D6GA80|A0A0D6GA80_ALCXX	tr|A0A0D6GA80|A0A0D6GA80_ALCXX Nucleotidyltransferase domain-containing protein GN=ERS451415_01116 PE=4 SV=1	313120	0	236590	4	4	4	20.3	20.3	20.3	34.042	0	9.3983	41044000	12
tr|A0A0D6I4U9|A0A0D6I4U9_ALCXX	tr|A0A0D6I4U9|A0A0D6I4U9_ALCXX ADP-ribose pyrophosphatase GN=nudF PE=4 SV=1	374950	0	173670	2	2	2	15.9	15.9	15.9	21.794	0	5.6208	30355000	15
tr|A0A7T2RJD2|A0A7T2RJD2_ALCXX	tr|A0A7T2RJD2|A0A7T2RJD2_ALCXX Glutamine-dependent NAD(+) synthetase GN=nadE PE=3 SV=1	193740	163090	167310	2	2	2	4.9	4.9	4.9	75.003	0	5.2141	21619000	8
tr|A0A0D6I400|A0A0D6I400_ALCXX	tr|A0A0D6I400|A0A0D6I400_ALCXX Dehydrosqualene desaturase GN=crtN PE=4 SV=1	0	237370	266600	2	2	2	5.7	5.7	5.7	47.671	0	4.2797	32237000	9
tr|A0A0D6HDZ1|A0A0D6HDZ1_ALCXX	tr|A0A0D6HDZ1|A0A0D6HDZ1_ALCXX Thymidylate kinase GN=tmk PE=3 SV=1	288040	214780	0	3	3	3	17.9	17.9	17.9	22.836	0	7.5414	14740000	9
tr|A0A0D6G6Z0|A0A0D6G6Z0_ALCXX	tr|A0A0D6G6Z0|A0A0D6G6Z0_ALCXX 2-octaprenyl-6-methoxyphenol hydroxylase GN=ubiH PE=3 SV=1	229230	260760	0	4	4	4	19	19	19	40.61	0	8.168	33699000	7
tr|A0A0D6HRX0|A0A0D6HRX0_ALCXX	tr|A0A0D6HRX0|A0A0D6HRX0_ALCXX MCP four helix bundle domain-containing protein GN=tsr_4 PE=3 SV=1	149930	0	299190	13	11	11	32.9	26.8	26.8	57.561	0	37.824	253930000	28
tr|A0A7U0E6R9|A0A7U0E6R9_ALCXX	tr|A0A7U0E6R9|A0A7U0E6R9_ALCXX MinD/ParA family protein GN=I6G72_15060 PE=4 SV=1	122830	147520	129060	2	2	2	6.3	6.3	6.3	48.074	0	4.4302	14181000	8
tr|A0A0D6FD99|A0A0D6FD99_ALCXX	tr|A0A0D6FD99|A0A0D6FD99_ALCXX GntR family transcriptional regulator GN=treR PE=4 SV=1	0	186580	183100	2	2	2	14.3	14.3	14.3	29.22	0	5.6538	11671000	6
tr|A0A0D6HIR9|A0A0D6HIR9_ALCXX	tr|A0A0D6HIR9|A0A0D6HIR9_ALCXX DNA-binding response regulator GN=rstA_1 PE=4 SV=1	182200	0	169140	2	2	2	9.9	9.9	9.9	26.27	0	3.9513	9589700	5
tr|A0A0D6HHI3|A0A0D6HHI3_ALCXX	tr|A0A0D6HHI3|A0A0D6HHI3_ALCXX LLM class flavin-dependent oxidoreductase GN=limB_1 PE=4 SV=1	200430	0	150380	5	5	5	20	20	20	36.774	0	8.0011	21932000	9
tr|A0A0D6G610|A0A0D6G610_ALCXX	tr|A0A0D6G610|A0A0D6G610_ALCXX Alpha/beta fold hydrolase GN=AL520_01190 PE=3 SV=1	181000	112600	0	2	2	2	9.3	9.3	9.3	40.115	0	8.3762	18275000	7
tr|A0A0D6HC51|A0A0D6HC51_ALCXX	tr|A0A0D6HC51|A0A0D6HC51_ALCXX Aldehyde dehydrogenase PuuC GN=puuC_2 PE=3 SV=1	148550	0	52595	5	5	5	20.3	20.3	20.3	50.288	0	12.923	28749000	10

## Sheet: Supernatant fraction
T: Protein IDs	T: Fasta headers	N: LFQ intensity Supernatant_1	N: LFQ intensity Supernatant_2	N: LFQ intensity Supernatant_3	N: Peptides	N: Razor + unique peptides	N: Unique peptides	N: Sequence coverage [%]	N: Unique + razor sequence coverage [%]	N: Unique sequence coverage [%]	N: Mol. weight [kDa]	N: Q-value	N: Score	N: Intensity	N: MS/MS count
tr|A0A0D6HDF3|A0A0D6HDF3_ALCXX	tr|A0A0D6HDF3|A0A0D6HDF3_ALCXX Flagellin GN=fliC_1 PE=3 SV=1	6733600000	6339600000	5161300000	47	47	38	77.3	77.3	67.5	60.234	0	323.31	623700000000	2848
tr|A0A7T2RJE8|A0A7T2RJE8_ALCXX	tr|A0A7T2RJE8|A0A7T2RJE8_ALCXX Type I secretion C-terminal target domain-containing protein GN=I6G72_26660 PE=4 SV=1	3777500000	3357200000	3630400000	25	25	25	79.7	79.7	79.7	37.683	0	323.31	136980000000	656
tr|A0A0D6IC97|A0A0D6IC97_ALCXX	tr|A0A0D6IC97|A0A0D6IC97_ALCXX Flagellin GN=fliC_3 PE=3 SV=1	1588900000	1739400000	977600000	12	3	3	22.3	5.3	5.3	60.592	0	11.795	26781000000	50
tr|A0A0D6HEM2|A0A0D6HEM2_ALCXX	tr|A0A0D6HEM2|A0A0D6HEM2_ALCXX Flagellar hook-associated protein 2 GN=fliD PE=3 SV=1	984450000	1014500000	773870000	37	37	37	84.7	84.7	84.7	48.613	0	323.31	54575000000	728
tr|A0A0D6HD25|A0A0D6HD25_ALCXX	tr|A0A0D6HD25|A0A0D6HD25_ALCXX Flagellar hook-length control protein GN=fliK PE=3 SV=1	421800000	405680000	398250000	18	18	18	59.2	59.2	59.2	44.838	0	323.31	19497000000	246
tr|A0A0D6HE69|A0A0D6HE69_ALCXX	tr|A0A0D6HE69|A0A0D6HE69_ALCXX Flagellar hook-associated protein FlgL GN=flgL PE=4 SV=1	449080000	383470000	310520000	18	18	18	70.4	70.4	70.4	43.959	0	323.31	13913000000	278
tr|A0A0D6HQV4|A0A0D6HQV4_ALCXX	tr|A0A0D6HQV4|A0A0D6HQV4_ALCXX Uncharacterized protein GN=ERS451415_03018 PE=4 SV=1	361550000	342340000	299550000	32	32	32	70.2	70.2	70.2	54.142	0	323.31	19021000000	440
tr|A0A0D6HCN4|A0A0D6HCN4_ALCXX	tr|A0A0D6HCN4|A0A0D6HCN4_ALCXX Basal-body rod modification protein FlgD GN=flgD PE=3 SV=1	298670000	289540000	267700000	11	11	11	64.1	64.1	64.1	24.188	0	323.31	7146900000	135
tr|A0A0D6HD04|A0A0D6HD04_ALCXX	tr|A0A0D6HD04|A0A0D6HD04_ALCXX Flagellar protein FlaG GN=ERS451415_02465 PE=4 SV=1	331510000	269560000	252780000	3	3	3	24	24	24	12.963	0	65.112	4043500000	92
tr|A0A0D6IKY6|A0A0D6IKY6_ALCXX	tr|A0A0D6IKY6|A0A0D6IKY6_ALCXX Chaperonin GroEL GN=groL_2 PE=3 SV=1	302050000	314120000	235550000	39	39	37	75.1	75.1	73.3	57.451	0	323.31	141750000000	1296
tr|A0A0D6HES0|A0A0D6HES0_ALCXX	tr|A0A0D6HES0|A0A0D6HES0_ALCXX Flagellar hook-associated protein 1 GN=flgK PE=3 SV=1	185470000	151850000	185420000	22	22	22	61.5	61.5	61.5	58.721	0	323.31	17546000000	269
tr|A0A0D6IG87|A0A0D6IG87_ALCXX	tr|A0A0D6IG87|A0A0D6IG87_ALCXX Carbamoyl-phosphate synthase small chain GN=carA PE=3 SV=1	166140000	142680000	199290000	11	11	11	44.5	44.5	44.5	41.251	0	61.757	16553000000	74
tr|A0A0D6FI61|A0A0D6FI61_ALCXX	tr|A0A0D6FI61|A0A0D6FI61_ALCXX Uncharacterized protein GN=ERS451415_00259 PE=4 SV=1	130130000	129640000	130750000	12	12	12	44	44	44	34.077	0	323.31	2640200000	96
tr|A0A0D6HCE6|A0A0D6HCE6_ALCXX	tr|A0A0D6HCE6|A0A0D6HCE6_ALCXX Flagellar hook protein FlgE GN=flgE PE=3 SV=1	128080000	123000000	117860000	18	18	18	53.5	53.5	53.5	51.076	0	323.31	6465100000	233
tr|A0A0D6I4V3|A0A0D6I4V3_ALCXX	tr|A0A0D6I4V3|A0A0D6I4V3_ALCXX Branched-chain amino acid ABC transporter substrate-binding protein GN=braC_8 PE=4 SV=1	86168000	80845000	115200000	29	29	29	78.2	78.2	78.2	40.707	0	323.31	30246000000	532
tr|A0A0D6HC81|A0A0D6HC81_ALCXX	tr|A0A0D6HC81|A0A0D6HC81_ALCXX Negative regulator of flagellin synthesis GN=flgM PE=3 SV=1	96131000	105040000	70944000	6	6	6	74.2	74.2	74.2	9.7869	0	323.31	3532600000	63
tr|A0A0D6IFX1|A0A0D6IFX1_ALCXX	tr|A0A0D6IFX1|A0A0D6IFX1_ALCXX FlxA-like family protein GN=ERS451415_04834 PE=4 SV=1	119070000	79540000	60167000	5	5	5	41.3	41.3	41.3	15.511	0	135.04	2310500000	73
tr|A0A0D6GXN2|A0A0D6GXN2_ALCXX	tr|A0A0D6GXN2|A0A0D6GXN2_ALCXX Cytochrome c GN=ERS451415_01799 PE=4 SV=1	101200000	76877000	77708000	10	10	10	60.5	60.5	60.5	16.077	0	209.72	9365300000	130
tr|A0A0D6IL11|A0A0D6IL11_ALCXX	tr|A0A0D6IL11|A0A0D6IL11_ALCXX Co-chaperonin GroES GN=groS_2 PE=3 SV=1	69808000	84527000	87802000	12	12	10	63.2	63.2	63.2	10.162	0	273.04	24672000000	167
tr|A0A0A5JL48|A0A0A5JL48_ALCXX	tr|A0A0A5JL48|A0A0A5JL48_ALCXX Alkyl hydroperoxide reductase C GN=AL504_12335 PE=4 SV=1	17154000	52931000	159380000	14	14	14	86.3	86.3	86.3	20.172	0	323.31	18585000000	228
tr|A0A0D6HUB7|A0A0D6HUB7_ALCXX	tr|A0A0D6HUB7|A0A0D6HUB7_ALCXX Hemolysin-coregulated protein (Uncharacterized) GN=hcp1 PE=4 SV=1	88352000	56228000	78464000	9	9	9	71.3	71.3	71.3	18.587	0	49.661	2798400000	112
tr|A0A0D6HCP9|A0A0D6HCP9_ALCXX	tr|A0A0D6HCP9|A0A0D6HCP9_ALCXX Flagellar basal body protein GN=flgF PE=3 SV=1	77434000	71461000	71520000	9	9	9	46.6	46.6	46.6	26.637	0	115.73	1940700000	71
tr|A0A0D6IW09|A0A0D6IW09_ALCXX;tr|A0A0D6IVR1|A0A0D6IVR1_ALCXX	tr|A0A0D6IW09|A0A0D6IW09_ALCXX Elongation factor Tu GN=tufA_2 PE=3 SV=1;tr|A0A0D6IVR1|A0A0D6IVR1_ALCXX Elongation factor Tu GN=tufA_1 PE=3 SV=1	63407000	61536000	57215000	27	27	27	77.3	77.3	77.3	42.876	0	323.31	71140000000	961
tr|A0A0D6HCW3|A0A0D6HCW3_ALCXX	tr|A0A0D6HCW3|A0A0D6HCW3_ALCXX Flagellar hook-basal body complex protein FliE GN=fliE PE=3 SV=1	19726000	49179000	85781000	5	5	5	77.3	77.3	77.3	11.482	0	323.31	741920000	37
tr|A0A0D6HZU7|A0A0D6HZU7_ALCXX	tr|A0A0D6HZU7|A0A0D6HZU7_ALCXX Chaperonin GroEL GN=groL_1 PE=3 SV=1	58702000	44610000	48695000	33	31	31	60.4	56.7	56.7	56.99	0	323.31	21730000000	403
tr|A0A0D6HYB9|A0A0D6HYB9_ALCXX	tr|A0A0D6HYB9|A0A0D6HYB9_ALCXX Uncharacterized protein GN=ERS451415_03499 PE=4 SV=1	48794000	48672000	54139000	4	4	4	38.1	38.1	38.1	14.191	0	28.475	547330000	32
tr|A0A0D6HYC1|A0A0D6HYC1_ALCXX	tr|A0A0D6HYC1|A0A0D6HYC1_ALCXX DUF4043 family protein GN=ERS451415_03500 PE=4 SV=1	52970000	49456000	46451000	18	18	18	47.9	47.9	47.9	47.095	0	120.92	1426100000	88
tr|A0A0D6FW36|A0A0D6FW36_ALCXX	tr|A0A0D6FW36|A0A0D6FW36_ALCXX Nicotinate-nucleotide diphosphorylase (carboxylating) GN=nadC PE=3 SV=1	52928000	45600000	47095000	12	12	12	58.9	58.9	58.9	30.459	0	323.31	33392000000	309
tr|A0A0D6GLZ9|A0A0D6GLZ9_ALCXX	tr|A0A0D6GLZ9|A0A0D6GLZ9_ALCXX Malate dehydrogenase GN=mdh_2 PE=3 SV=1	52437000	48878000	43036000	23	23	23	69.6	69.6	69.6	35.438	0	323.31	11811000000	244
tr|A0A0D6G028|A0A0D6G028_ALCXX	tr|A0A0D6G028|A0A0D6G028_ALCXX Lipoprotein GN=metQ_3 PE=3 SV=1	51946000	41775000	41015000	8	8	8	32.1	32.1	32.1	28.537	0	73.942	4787700000	101
tr|A0A0D6GBW2|A0A0D6GBW2_ALCXX	tr|A0A0D6GBW2|A0A0D6GBW2_ALCXX Chaperone protein DnaK GN=dnaK_1 PE=2 SV=1	47643000	39608000	39458000	50	50	50	70.8	70.8	70.8	69.444	0	323.31	21154000000	652
tr|A0A0D6GRI8|A0A0D6GRI8_ALCXX	tr|A0A0D6GRI8|A0A0D6GRI8_ALCXX OmpA family protein GN=psaB PE=4 SV=1	44422000	32828000	44166000	12	12	12	65	65	65	21.484	0	323.31	36708000000	206
tr|A0A0D6GJR8|A0A0D6GJR8_ALCXX	tr|A0A0D6GJR8|A0A0D6GJR8_ALCXX ABC transporter substrate-binding protein GN=braC_4 PE=4 SV=1	26570000	52034000	39907000	18	18	17	57.4	57.4	55.6	40.384	0	323.31	10284000000	231
tr|A0A0D6HE36|A0A0D6HE36_ALCXX	tr|A0A0D6HE36|A0A0D6HE36_ALCXX Flagellar basal-body rod protein FlgG GN=flgG PE=3 SV=1	20273000	40537000	53468000	7	7	7	41	41	41	27.673	0	198.55	960220000	43
tr|A0A0D6ITF3|A0A0D6ITF3_ALCXX	tr|A0A0D6ITF3|A0A0D6ITF3_ALCXX D-methionine-binding lipoprotein metQ GN=metQ_7 PE=3 SV=1	27475000	38704000	47727000	21	21	21	67.9	67.9	67.9	28.424	0	206.09	7375100000	175
tr|A0A0D6HY51|A0A0D6HY51_ALCXX	tr|A0A0D6HY51|A0A0D6HY51_ALCXX Uncharacterized protein GN=ERS451415_03501 PE=4 SV=1	29890000	29272000	45550000	12	12	12	54.8	54.8	54.8	36.789	0	56.938	408590000	33
tr|A0A0D6I953|A0A0D6I953_ALCXX	tr|A0A0D6I953|A0A0D6I953_ALCXX Aconitate hydratase GN=citB_1 PE=3 SV=1	34917000	40719000	23278000	29	29	29	42.8	42.8	42.8	97.868	0	323.31	8290400000	260
tr|A0A0D6GP20|A0A0D6GP20_ALCXX	tr|A0A0D6GP20|A0A0D6GP20_ALCXX Citrate synthase GN=gltA PE=3 SV=1	26845000	33466000	33747000	17	17	17	44.7	44.7	44.7	48.686	0	252.66	9115200000	182
tr|A0A0D6HFP0|A0A0D6HFP0_ALCXX	tr|A0A0D6HFP0|A0A0D6HFP0_ALCXX Glutamate dehydrogenase GN=gdhA_1 PE=3 SV=1	36807000	28893000	27743000	16	16	16	47.6	47.6	47.6	46.312	0	253.57	16509000000	258
tr|A0A0D6HJX2|A0A0D6HJX2_ALCXX	tr|A0A0D6HJX2|A0A0D6HJX2_ALCXX Maltodextrin-binding protein mdxE GN=mdxE PE=3 SV=1	37979000	27457000	24792000	26	26	26	56.8	56.8	56.8	47.483	0	323.31	15836000000	347
tr|A0A0D6IDV8|A0A0D6IDV8_ALCXX	tr|A0A0D6IDV8|A0A0D6IDV8_ALCXX ABC transporter substrate-binding protein GN=BIZ92_22605 PE=4 SV=1	34706000	26666000	24786000	19	19	19	55.7	55.7	55.7	33.329	0	323.31	8521300000	246
tr|A0A0D6HD89|A0A0D6HD89_ALCXX	tr|A0A0D6HD89|A0A0D6HD89_ALCXX Elongation factor Ts GN=tsf PE=3 SV=1	27573000	33559000	22762000	26	26	26	74.7	74.7	74.7	30.743	0	323.31	16000000000	336
tr|A0A0D6FM70|A0A0D6FM70_ALCXX	tr|A0A0D6FM70|A0A0D6FM70_ALCXX ATP synthase subunit alpha GN=atpA PE=3 SV=1	30196000	26063000	27387000	31	31	31	49.9	49.9	49.9	55.376	0	323.31	35191000000	514
tr|A0A109XYT8|A0A109XYT8_ALCXX	tr|A0A109XYT8|A0A109XYT8_ALCXX Peptidyl-prolyl cis-trans isomerase GN=AL504_27850 PE=3 SV=1	28287000	30119000	25163000	11	11	11	59.2	59.2	59.2	18.553	0	89.216	3747600000	93
tr|A0A0D6GWH5|A0A0D6GWH5_ALCXX	tr|A0A0D6GWH5|A0A0D6GWH5_ALCXX Succinate--CoA ligase [ADP-forming] subunit beta GN=sucC PE=3 SV=1	26305000	21846000	29156000	21	21	21	71.2	71.2	71.2	41.26	0	323.31	14076000000	386
tr|A0A0A5JDI7|A0A0A5JDI7_ALCXX	tr|A0A0A5JDI7|A0A0A5JDI7_ALCXX Cold-shock protein GN=A7J67_18645 PE=4 SV=1	29844000	24040000	22524000	4	4	4	55.2	55.2	55.2	7.2921	0	323.31	18084000000	117
tr|A0A0D6HZU6|A0A0D6HZU6_ALCXX	tr|A0A0D6HZU6|A0A0D6HZU6_ALCXX Co-chaperonin GroES GN=groS_1 PE=3 SV=1	28319000	24370000	22166000	11	9	9	69.5	69.5	69.5	11.64	0	288.03	5306100000	90
tr|A0A0D6G2V6|A0A0D6G2V6_ALCXX	tr|A0A0D6G2V6|A0A0D6G2V6_ALCXX Argininosuccinate lyase GN=ERS369984_03750 PE=3 SV=1	25649000	25788000	22482000	16	16	16	62.4	62.4	62.4	34.466	0	157.12	13094000000	209
tr|A0A0D6FU97|A0A0D6FU97_ALCXX	tr|A0A0D6FU97|A0A0D6FU97_ALCXX 2-aminoethylphosphonate ABC transporter substrate-binding protein GN=BIZ92_30520 PE=4 SV=1	27822000	19982000	24941000	21	21	21	57	57	57	39.647	0	323.31	4853700000	146
tr|A0A0D6H241|A0A0D6H241_ALCXX	tr|A0A0D6H241|A0A0D6H241_ALCXX Nucleoside diphosphate kinase GN=ndk PE=3 SV=1	21960000	24411000	24475000	5	5	5	52.5	52.5	52.5	15.381	0	26.596	5328400000	66
tr|A0A0D6FMC4|A0A0D6FMC4_ALCXX	tr|A0A0D6FMC4|A0A0D6FMC4_ALCXX ATP synthase subunit beta GN=atpD PE=3 SV=1	12624000	24170000	33813000	30	30	30	78.1	78.1	78.1	50.574	0	323.31	32620000000	611
tr|A0A0D6I1L4|A0A0D6I1L4_ALCXX	tr|A0A0D6I1L4|A0A0D6I1L4_ALCXX M48 family metallopeptidase GN=yggG_3 PE=3 SV=1	24363000	24425000	20739000	6	6	6	33.5	33.5	33.5	26.356	0	278.69	2305400000	64
tr|A0A7T2RJI7|A0A7T2RJI7_ALCXX	tr|A0A7T2RJI7|A0A7T2RJI7_ALCXX EF-hand domain-containing protein GN=I6G72_18750 PE=4 SV=1	26446000	25486000	16609000	6	6	6	60.1	60.1	60.1	14.989	0	122.89	2841300000	105
tr|A0A0D6GPL2|A0A0D6GPL2_ALCXX	tr|A0A0D6GPL2|A0A0D6GPL2_ALCXX Dihydrolipoyl dehydrogenase GN=lpd_1 PE=3 SV=1	26467000	20886000	20498000	23	23	23	58.9	58.9	58.9	49.996	0	233.41	11921000000	248
tr|A0A0D6HJS3|A0A0D6HJS3_ALCXX	tr|A0A0D6HJS3|A0A0D6HJS3_ALCXX Branched-chain amino acid ABC transporter substrate-binding protein GN=braC_6 PE=3 SV=1	26003000	21891000	19871000	11	11	11	41.3	41.3	41.3	39.274	0	151.69	8014200000	198
tr|A0A0A5J8B6|A0A0A5J8B6_ALCXX	tr|A0A0A5J8B6|A0A0A5J8B6_ALCXX 30S ribosomal protein S1 GN=rpsA PE=3 SV=1	20460000	21087000	23317000	30	30	30	48.6	48.6	48.6	62.276	0	323.31	27172000000	490
tr|A0A0D6GVE5|A0A0D6GVE5_ALCXX	tr|A0A0D6GVE5|A0A0D6GVE5_ALCXX Inorganic pyrophosphatase GN=ppa PE=3 SV=1	26877000	21593000	16022000	8	8	8	42	42	42	19.951	0	86.056	5304700000	115
tr|A0A0M7HE32|A0A0M7HE32_ALCXX	tr|A0A0M7HE32|A0A0M7HE32_ALCXX Glutamine ABC transporter substrate-binding protein GlnH GN=glnH_1 PE=3 SV=1	20554000	19806000	23948000	10	10	10	50	50	50	26.91	0	164.36	3608500000	111
tr|A0A0D6H188|A0A0D6H188_ALCXX	tr|A0A0D6H188|A0A0D6H188_ALCXX 30S ribosomal protein S16 GN=rpsP PE=3 SV=1	28377000	20908000	14050000	4	4	4	53.5	53.5	53.5	9.5888	0	199.75	5669500000	66
tr|A0A0D6ITW0|A0A0D6ITW0_ALCXX	tr|A0A0D6ITW0|A0A0D6ITW0_ALCXX Copper chaperone PCu(A)C GN=ERS451415_05926 PE=4 SV=1	19035000	25960000	17654000	9	9	9	66.9	66.9	66.9	17.254	0	256.11	3495500000	85
tr|A0A0D6GMM3|A0A0D6GMM3_ALCXX	tr|A0A0D6GMM3|A0A0D6GMM3_ALCXX Dihydrolipoyllysine-residue succinyltransferase component of 2-oxoglutarate dehydrogenase complex GN=sucB_1 PE=3 SV=1	30440000	14064000	17846000	21	21	21	52.2	52.2	52.2	42.583	0	231.45	19508000000	250
tr|A0A0D6HHL5|A0A0D6HHL5_ALCXX	tr|A0A0D6HHL5|A0A0D6HHL5_ALCXX Murein hydrolase activator NlpD GN=nlpD_2 PE=4 SV=1	22806000	15633000	18229000	14	14	14	67.1	67.1	67.1	29.653	0	323.31	2753600000	121
tr|A0A0A5J9K3|A0A0A5J9K3_ALCXX	tr|A0A0A5J9K3|A0A0A5J9K3_ALCXX Succinate--CoA ligase [ADP-forming] subunit alpha GN=sucD PE=3 SV=1	17369000	24241000	15000000	10	10	10	33.4	33.4	33.4	30.622	0	215.78	8966800000	180
tr|A0A0A5JII9|A0A0A5JII9_ALCXX	tr|A0A0A5JII9|A0A0A5JII9_ALCXX 30S ribosomal protein S12 GN=rpsL PE=3 SV=1	20177000	16738000	18473000	7	7	7	47.2	47.2	47.2	13.958	0	309.99	11966000000	106
tr|A0A0A5JC94|A0A0A5JC94_ALCXX	tr|A0A0A5JC94|A0A0A5JC94_ALCXX 30S ribosomal protein S10 GN=rpsJ PE=3 SV=1	30873000	12239000	12077000	6	6	6	38.8	38.8	38.8	11.807	0	106.1	9488100000	113
tr|A0A0D6GMC1|A0A0D6GMC1_ALCXX	tr|A0A0D6GMC1|A0A0D6GMC1_ALCXX Domain of uncharacterized function (DUF336) GN=BIZ92_16075 PE=4 SV=1	25681000	17410000	11869000	7	7	7	51.1	51.1	51.1	13.881	0	90.3	5104300000	106
tr|A0A0D6FUY4|A0A0D6FUY4_ALCXX	tr|A0A0D6FUY4|A0A0D6FUY4_ALCXX 30S ribosomal protein S9 GN=rpsI PE=3 SV=1	19626000	19564000	15216000	8	8	8	59.2	59.2	59.2	14.54	0	181.33	9261700000	191
tr|A0A0D6GB69|A0A0D6GB69_ALCXX	tr|A0A0D6GB69|A0A0D6GB69_ALCXX Pyridoxamine 5-phosphate oxidase GN=ERS451415_01143 PE=4 SV=1	17664000	15012000	19614000	8	8	8	70.5	70.5	70.5	14.496	0	139.75	6064500000	126
tr|A0A0D6IHI4|A0A0D6IHI4_ALCXX	tr|A0A0D6IHI4|A0A0D6IHI4_ALCXX Glyceraldehyde-3-phosphate dehydrogenase GN=gap1 PE=3 SV=1	11260000	16746000	21873000	24	24	24	70.8	70.8	70.8	36.165	0	323.31	7744000000	191
tr|A0A0A5JBT4|A0A0A5JBT4_ALCXX	tr|A0A0A5JBT4|A0A0A5JBT4_ALCXX Elongation factor P GN=efp PE=3 SV=1	16113000	13629000	20068000	12	12	12	48.4	48.4	48.4	21.028	0	112.19	3531000000	102
tr|A0A0D6GL24|A0A0D6GL24_ALCXX	tr|A0A0D6GL24|A0A0D6GL24_ALCXX Glutathione ABC transporter substrate-binding protein GsiB GN=gsiB_5 PE=3 SV=1	21556000	13543000	13545000	17	17	17	41.2	41.2	41.2	57.537	0	270.93	3947000000	153
tr|A0A0D6FYE5|A0A0D6FYE5_ALCXX	tr|A0A0D6FYE5|A0A0D6FYE5_ALCXX Tol-Pal system protein TolB GN=tolB PE=3 SV=1	17653000	17704000	13221000	22	22	22	63.9	63.9	63.9	47.164	0	323.31	6767700000	187
tr|A0A0D6HIZ4|A0A0D6HIZ4_ALCXX	tr|A0A0D6HIZ4|A0A0D6HIZ4_ALCXX Branched-chain amino acid ABC transporter substrate-binding protein GN=braC_7 PE=3 SV=1	20223000	14302000	12834000	11	11	11	33.7	33.7	33.7	39.346	0	109.62	3070600000	92
tr|A0A0A5L754|A0A0A5L754_ALCXX	tr|A0A0A5L754|A0A0A5L754_ALCXX RNA polymerase-binding transcription factor DksA GN=dksA PE=3 SV=1	17093000	15589000	14012000	10	10	10	68.8	68.8	68.8	17.634	0	323.31	8317800000	107
tr|A0A0D6IU98|A0A0D6IU98_ALCXX	tr|A0A0D6IU98|A0A0D6IU98_ALCXX Adenosylhomocysteinase GN=ahcY PE=3 SV=1	18922000	12681000	13546000	27	27	27	49.8	49.8	49.8	51.76	0	323.31	12608000000	359
tr|A0A0D6I1G9|A0A0D6I1G9_ALCXX	tr|A0A0D6I1G9|A0A0D6I1G9_ALCXX Major capsid protein GN=ERS451415_03813 PE=4 SV=1	13666000	17841000	13439000	9	9	9	32.9	32.9	32.9	37.075	0	117.96	264260000	32
tr|A0A0D6GTD0|A0A0D6GTD0_ALCXX	tr|A0A0D6GTD0|A0A0D6GTD0_ALCXX 50S ribosomal protein L9 GN=rplI PE=3 SV=1	19172000	15954000	9417700	10	10	10	49.7	49.7	49.7	16.407	0	323.31	13828000000	148
tr|A0A0D6FRA6|A0A0D6FRA6_ALCXX	tr|A0A0D6FRA6|A0A0D6FRA6_ALCXX Amino acid ABC transporter substrate-binding protein GN=peb1A_1 PE=3 SV=1	12173000	16447000	15689000	20	20	17	56.2	56.2	48.8	36.74	0	197.62	2153200000	123
tr|A0A0D6IP23|A0A0D6IP23_ALCXX	tr|A0A0D6IP23|A0A0D6IP23_ALCXX Chaperone protein HtpG GN=htpG PE=3 SV=1	12927000	15798000	15581000	37	37	37	64.5	64.5	64.5	70.826	0	323.31	10825000000	278
tr|A0A0D6HCI5|A0A0D6HCI5_ALCXX	tr|A0A0D6HCI5|A0A0D6HCI5_ALCXX Peptidoglycan hydrolase FlgJ GN=flgJ PE=3 SV=1	20251000	12752000	11029000	11	11	11	42.8	42.8	42.8	35.824	0	139.69	268690000	28
tr|A0A0D6HXH0|A0A0D6HXH0_ALCXX	tr|A0A0D6HXH0|A0A0D6HXH0_ALCXX Inosine-5-monophosphate dehydrogenase GN=guaB PE=3 SV=1	15392000	13645000	14604000	27	27	27	62.6	62.6	62.6	51.769	0	180.47	5285600000	214
tr|A0A0D6FHR0|A0A0D6FHR0_ALCXX	tr|A0A0D6FHR0|A0A0D6FHR0_ALCXX ABC transporter substrate-binding protein GN=mlaC PE=4 SV=1	17651000	13752000	11895000	6	6	6	34.9	34.9	34.9	22.936	0	323.31	2274300000	64
tr|A0A0D6HCC2|A0A0D6HCC2_ALCXX	tr|A0A0D6HCC2|A0A0D6HCC2_ALCXX Flagellar basal body rod protein FlgB GN=flgB PE=3 SV=1	19806000	13884000	9479900	6	6	6	45.9	45.9	45.9	15.395	0	92.697	312250000	32
tr|A0A0D6GET6|A0A0D6GET6_ALCXX	tr|A0A0D6GET6|A0A0D6GET6_ALCXX Ketol-acid reductoisomerase (NADP(+)) GN=ilvC PE=3 SV=1	15901000	14459000	12645000	18	18	18	68	68	68	36.367	0	323.31	9946800000	211
tr|A0A0D6GLJ4|A0A0D6GLJ4_ALCXX	tr|A0A0D6GLJ4|A0A0D6GLJ4_ALCXX Acyl carrier protein GN=acpP PE=3 SV=1	15604000	15081000	11942000	4	4	4	48.1	48.1	48.1	8.8757	0	82.178	7614400000	54
tr|A0A0D6HF24|A0A0D6HF24_ALCXX	tr|A0A0D6HF24|A0A0D6HF24_ALCXX OmpH family outer membrane protein GN=skp PE=3 SV=1	17752000	15069000	9215600	16	16	16	41.4	41.4	41.4	20.976	0	248.46	11693000000	153
tr|A0A0D6IVZ4|A0A0D6IVZ4_ALCXX	tr|A0A0D6IVZ4|A0A0D6IVZ4_ALCXX 30S ribosomal protein S14 GN=rpsN PE=3 SV=1	13450000	16658000	11688000	4	4	4	32.7	32.7	32.7	11.719	0	34.833	1816800000	44
tr|A0A0D6FNP3|A0A0D6FNP3_ALCXX	tr|A0A0D6FNP3|A0A0D6FNP3_ALCXX ABC transporter substrate-binding protein GN=hbpA_2 PE=3 SV=1	14859000	15087000	11671000	24	24	24	52.1	52.1	52.1	58.981	0	173.61	3714000000	169
tr|A0A7T2R8Z1|A0A7T2R8Z1_ALCXX	tr|A0A7T2R8Z1|A0A7T2R8Z1_ALCXX Uncharacterized protein GN=I6G72_18740 PE=4 SV=1	18197000	12801000	10457000	11	11	11	53.1	53.1	53.1	24.253	0	323.31	3087300000	127
tr|A0A0D6GDL8|A0A0D6GDL8_ALCXX	tr|A0A0D6GDL8|A0A0D6GDL8_ALCXX Protein GrpE GN=grpE PE=3 SV=1	13125000	16938000	11390000	10	10	10	86.5	86.5	86.5	19.899	0	323.31	3324300000	97
tr|A0A0D6HYB5|A0A0D6HYB5_ALCXX	tr|A0A0D6HYB5|A0A0D6HYB5_ALCXX Uncharacterized protein GN=ERS451415_03498 PE=4 SV=1	5484700	16339000	19381000	4	4	4	31.9	31.9	31.9	15.574	0	8.2095	168390000	17
tr|A0A0D6GPD4|A0A0D6GPD4_ALCXX	tr|A0A0D6GPD4|A0A0D6GPD4_ALCXX BON domain-containing protein GN=osmY_1 PE=4 SV=1	11704000	18053000	11310000	3	3	3	45.5	45.5	45.5	11.44	0	26.601	564330000	28
tr|A0A0D6GKG6|A0A0D6GKG6_ALCXX	tr|A0A0D6GKG6|A0A0D6GKG6_ALCXX 3-oxoacyl-[acyl-carrier-protein] synthase 2 GN=fabF_1 PE=3 SV=1	17838000	12830000	10037000	13	13	13	43	43	43	43.466	0	323.31	4190400000	107
tr|A0A0D6HJD3|A0A0D6HJD3_ALCXX	tr|A0A0D6HJD3|A0A0D6HJD3_ALCXX RidA family protein GN=ERS451415_02716 PE=3 SV=1	16644000	13212000	10294000	6	6	6	68.8	68.8	68.8	13.189	0	123.56	1728100000	40
tr|A0A0D6GIT2|A0A0D6GIT2_ALCXX	tr|A0A0D6GIT2|A0A0D6GIT2_ALCXX Peptidylprolyl isomerase GN=cbf2 PE=4 SV=1	15024000	13660000	11383000	11	11	11	45.7	45.7	45.7	28.747	0	323.31	6723700000	134
tr|A0A0D6IV27|A0A0D6IV27_ALCXX	tr|A0A0D6IV27|A0A0D6IV27_ALCXX DUF4148 domain-containing protein GN=ERS451415_06076 PE=4 SV=1	15316000	15077000	9367100	6	6	6	76.7	76.7	76.7	13.41	0	323.31	21925000000	148
tr|A0A0D6FGZ5|A0A0D6FGZ5_ALCXX	tr|A0A0D6FGZ5|A0A0D6FGZ5_ALCXX Argininosuccinate lyase GN=ERS451415_00207 PE=3 SV=1	14866000	15739000	8460400	11	11	11	47.7	47.7	47.7	33.828	0	76.799	3048600000	96
tr|A0A0D6FV67|A0A0D6FV67_ALCXX	tr|A0A0D6FV67|A0A0D6FV67_ALCXX ABC transporter substrate-binding protein GN=braC_3 PE=3 SV=1	13583000	10795000	14594000	16	16	16	62	62	62	40.344	0	292.05	2878500000	98
tr|A0A0D6GS49|A0A0D6GS49_ALCXX	tr|A0A0D6GS49|A0A0D6GS49_ALCXX Electron transfer flavoprotein small subunit GN=etfB PE=3 SV=1	12428000	13140000	12641000	16	16	16	64.3	64.3	64.3	26.821	0	323.31	11939000000	228
tr|A0A0D6IVF6|A0A0D6IVF6_ALCXX	tr|A0A0D6IVF6|A0A0D6IVF6_ALCXX 50S ribosomal protein L18 GN=rplR PE=3 SV=1	13212000	8203900	16043000	3	3	3	33.1	33.1	33.1	13.194	0	323.31	6915000000	102
tr|A0A0D6I0S2|A0A0D6I0S2_ALCXX	tr|A0A0D6I0S2|A0A0D6I0S2_ALCXX Trigger factor GN=tig PE=3 SV=1	10755000	14325000	12290000	29	29	29	69.3	69.3	69.3	47.699	0	323.31	11466000000	344
tr|A0A0D6FEA5|A0A0D6FEA5_ALCXX	tr|A0A0D6FEA5|A0A0D6FEA5_ALCXX ABC-type taurine transport system, periplasmic component GN=ERS369984_02969 PE=4 SV=1	11978000	11237000	13690000	10	10	10	41.6	41.6	41.6	33.281	0	79.778	1488500000	72
tr|A0A0D6GZK6|A0A0D6GZK6_ALCXX	tr|A0A0D6GZK6|A0A0D6GZK6_ALCXX Argininosuccinate synthase GN=argG PE=3 SV=1	16440000	11903000	8531100	24	24	24	62.3	62.3	62.3	49.601	0	323.31	5384800000	165
tr|A0A0D6I4R6|A0A0D6I4R6_ALCXX	tr|A0A0D6I4R6|A0A0D6I4R6_ALCXX Chaperone protein ClpB GN=clpB PE=3 SV=1	14988000	11160000	10626000	47	47	47	64.3	64.3	64.3	96.561	0	323.31	9813300000	367
tr|A0A0D6GNF8|A0A0D6GNF8_ALCXX	tr|A0A0D6GNF8|A0A0D6GNF8_ALCXX Enolase GN=eno_1 PE=3 SV=1	16653000	10996000	9065300	19	19	19	51.2	51.2	51.2	45.835	0	167.28	5038600000	162
tr|A0A0D6FVB2|A0A0D6FVB2_ALCXX	tr|A0A0D6FVB2|A0A0D6FVB2_ALCXX Serine hydroxymethyltransferase GN=glyA2 PE=3 SV=1	12085000	9779700	13184000	14	14	14	42.5	42.5	42.5	44.908	0	199.31	5960900000	149
tr|A0A0D6FF55|A0A0D6FF55_ALCXX	tr|A0A0D6FF55|A0A0D6FF55_ALCXX Acetyl-CoA C-acetyltransferase GN=thlA_1 PE=3 SV=1	10571000	12271000	10006000	20	20	20	65.9	65.9	65.9	40.921	0	272.76	8501700000	196
tr|A0A0D6I2C9|A0A0D6I2C9_ALCXX	tr|A0A0D6I2C9|A0A0D6I2C9_ALCXX 2,3,4,5-tetrahydropyridine-2,6-dicarboxylate N-succinyltransferase GN=dapD_2 PE=3 SV=1	11137000	10187000	10228000	13	13	13	48.7	48.7	48.7	29.449	0	231.75	5236800000	131
tr|A0A0A5JIL7|A0A0A5JIL7_ALCXX	tr|A0A0A5JIL7|A0A0A5JIL7_ALCXX 30S ribosomal protein S8 GN=rpsH PE=3 SV=1	10152000	11550000	9634400	9	9	9	77.9	77.9	77.9	14.273	0	69.209	8631600000	140
tr|A0A0D6IIE6|A0A0D6IIE6_ALCXX	tr|A0A0D6IIE6|A0A0D6IIE6_ALCXX PepSY domain-containing protein GN=BIZ92_06670 PE=4 SV=1	12499000	10619000	7690800	4	4	4	31.5	31.5	31.5	11.575	0	13.038	563620000	40
tr|A0A0A5JEH3|A0A0A5JEH3_ALCXX	tr|A0A0A5JEH3|A0A0A5JEH3_ALCXX 30S ribosomal protein S15 GN=rpsO PE=3 SV=1	8800500	9995000	12012000	4	4	4	41.6	41.6	41.6	10.254	0	255.46	4603700000	82
tr|A0A0D6IWA1|A0A0D6IWA1_ALCXX	tr|A0A0D6IWA1|A0A0D6IWA1_ALCXX Elongation factor G GN=fusA_2 PE=3 SV=1	10678000	7137700	12854000	34	34	27	64.7	64.7	54.1	77.188	0	323.31	19775000000	497
tr|A0A0D6GUR3|A0A0D6GUR3_ALCXX	tr|A0A0D6GUR3|A0A0D6GUR3_ALCXX 30S ribosomal protein S6 GN=rpsF PE=3 SV=1	12657000	9158000	8585400	10	10	10	79	79	79	14.102	0	232.11	8009400000	143
tr|A0A0D6G6J9|A0A0D6G6J9_ALCXX	tr|A0A0D6G6J9|A0A0D6G6J9_ALCXX Argininosuccinate lyase GN=ERS369984_03632 PE=3 SV=1	11073000	9472300	9676900	15	15	15	56.3	56.3	56.3	34.594	0	250.73	4121300000	135
tr|A0A0D6IVG0|A0A0D6IVG0_ALCXX	tr|A0A0D6IVG0|A0A0D6IVG0_ALCXX 50S ribosomal protein L15 GN=rplO PE=3 SV=1	9950100	10566000	9177400	7	7	7	55.5	55.5	55.5	15.278	0	79.361	11846000000	111
tr|A0A0D6IVD6|A0A0D6IVD6_ALCXX	tr|A0A0D6IVD6|A0A0D6IVD6_ALCXX S-adenosylmethionine synthase GN=metK PE=3 SV=1	10000000	9731900	9717300	18	18	18	55.8	55.8	55.8	42.25	0	323.31	5831800000	153
tr|A0A0D6GP50|A0A0D6GP50_ALCXX	tr|A0A0D6GP50|A0A0D6GP50_ALCXX NADP-dependent malic enzyme GN=maeB_1 PE=3 SV=1	11838000	11249000	6235200	33	33	33	46	46	46	82.692	0	323.31	5279100000	265
tr|A0A0D6GC97|A0A0D6GC97_ALCXX	tr|A0A0D6GC97|A0A0D6GC97_ALCXX Isocitrate dehydrogenase [NADP] GN=icd_1 PE=4 SV=1	8041200	10087000	11038000	25	25	25	40.4	40.4	40.4	45.878	0	148.14	5139300000	185
tr|A0A0D6GG93|A0A0D6GG93_ALCXX	tr|A0A0D6GG93|A0A0D6GG93_ALCXX ABC transporter substrate-binding protein GN=dppA_3 PE=4 SV=1	9977800	8548900	10544000	22	22	22	50.2	50.2	50.2	56.831	0	180.6	3124000000	123
tr|A0A0D6ID56|A0A0D6ID56_ALCXX	tr|A0A0D6ID56|A0A0D6ID56_ALCXX 4-hydroxy-tetrahydrodipicolinate synthase GN=dapA_4 PE=3 SV=1	2982700	14918000	10963000	12	12	12	56.8	56.8	56.8	31.719	0	323.31	2533000000	83
tr|A0A0D6IFM7|A0A0D6IFM7_ALCXX	tr|A0A0D6IFM7|A0A0D6IFM7_ALCXX Transcription elongation factor GreA GN=greA PE=3 SV=1	10222000	11559000	6976400	11	11	11	77.2	77.2	77.2	17.049	0	323.31	3809500000	85
tr|A0A0D6G817|A0A0D6G817_ALCXX	tr|A0A0D6G817|A0A0D6G817_ALCXX Phasin (PHA-granule associated protein) GN=phaP PE=4 SV=1	9805100	7213800	10810000	10	10	10	71.9	71.9	71.9	19.981	0	323.31	11465000000	159
tr|A0A0D6I3S8|A0A0D6I3S8_ALCXX	tr|A0A0D6I3S8|A0A0D6I3S8_ALCXX Superoxide dismutase GN=sodB_1 PE=3 SV=1	0	5291300	22480000	13	13	13	87	87	87	21.383	0	174.55	4331500000	106
tr|A0A0D6I0S5|A0A0D6I0S5_ALCXX	tr|A0A0D6I0S5|A0A0D6I0S5_ALCXX ATP-dependent Clp protease proteolytic subunit GN=clpP_1 PE=3 SV=1	8666600	10521000	8570300	8	8	8	33.6	33.6	33.6	23.642	0	103.25	3003900000	73
tr|A0A0D6IVQ2|A0A0D6IVQ2_ALCXX	tr|A0A0D6IVQ2|A0A0D6IVQ2_ALCXX 50S ribosomal protein L4 GN=rplD PE=3 SV=1	12679000	10130000	4335400	11	11	11	59.5	59.5	59.5	22.723	0	323.31	18836000000	232
tr|A0A0D6FT61|A0A0D6FT61_ALCXX	tr|A0A0D6FT61|A0A0D6FT61_ALCXX Glutamate-1-semialdehyde 2,1-aminomutase GN=hemL PE=3 SV=1	14099000	0	12013000	11	11	11	36.9	36.9	36.9	44.548	0	120.52	2892000000	62
tr|A0A0D6I3C1|A0A0D6I3C1_ALCXX	tr|A0A0D6I3C1|A0A0D6I3C1_ALCXX Adenylate kinase GN=adk PE=3 SV=1	8016100	10915000	6322400	12	12	12	65.1	65.1	65.1	24.104	0	163.55	2922700000	101
tr|A0A0D6H151|A0A0D6H151_ALCXX	tr|A0A0D6H151|A0A0D6H151_ALCXX Extracellular solute-binding protein GN=ERS369984_05594 PE=4 SV=1	5717200	10945000	8460500	14	14	14	42.6	42.6	42.6	48.924	0	307.03	2666700000	106
tr|A0A0D6FFM1|A0A0D6FFM1_ALCXX	tr|A0A0D6FFM1|A0A0D6FFM1_ALCXX Thiol:disulfide interchange protein GN=dsbA PE=3 SV=1	10011000	7970800	6630800	4	4	4	26.2	26.2	26.2	22.923	0	33.294	1016400000	27
tr|A0A0D6H042|A0A0D6H042_ALCXX	tr|A0A0D6H042|A0A0D6H042_ALCXX Putrescine-binding periplasmic protein GN=potF PE=3 SV=1	9815000	8716400	5636700	10	10	10	31.3	31.3	31.3	40.861	0	61.328	1819300000	72
tr|A0A0D6IWH2|A0A0D6IWH2_ALCXX	tr|A0A0D6IWH2|A0A0D6IWH2_ALCXX 50S ribosomal protein L1 GN=rplA PE=3 SV=1	8087600	9680900	6397800	15	15	15	66.5	66.5	66.5	24.024	0	255.11	14081000000	239
tr|A0A0D6I3V7|A0A0D6I3V7_ALCXX;tr|A0A0D6IFU6|A0A0D6IFU6_ALCXX	tr|A0A0D6I3V7|A0A0D6I3V7_ALCXX 3-oxoadipyl-CoA thiolase GN=pcaF_2 PE=3 SV=1	5777500	12359000	5958100	18	18	18	60.6	60.6	60.6	41.693	0	159.82	4354800000	153
tr|A0A0D6IKD3|A0A0D6IKD3_ALCXX	tr|A0A0D6IKD3|A0A0D6IKD3_ALCXX Amino acid ABC transporter substrate-binding protein GN=ERS451415_05095 PE=3 SV=1	9042200	7328000	7457100	8	8	8	29.9	29.9	29.9	27.878	0	34.765	466150000	58
tr|A0A0D6FRE5|A0A0D6FRE5_ALCXX	tr|A0A0D6FRE5|A0A0D6FRE5_ALCXX Argininosuccinate lyase GN=ERS451415_00532 PE=3 SV=1	9251900	7006900	7271200	8	8	8	35.5	35.5	35.5	35.337	0	98.51	2929100000	92
tr|A0A0D6H0X2|A0A0D6H0X2_ALCXX	tr|A0A0D6H0X2|A0A0D6H0X2_ALCXX L-ectoine synthase GN=ectC PE=3 SV=1	7466400	5730000	9997800	9	9	9	71.6	71.6	71.6	14.928	0	47.812	2782500000	66
tr|A0A0D6GMN0|A0A0D6GMN0_ALCXX;tr|A0A7T2RHT8|A0A7T2RHT8_ALCXX	tr|A0A0D6GMN0|A0A0D6GMN0_ALCXX CoA transferase subunit A GN=scoA_1 PE=3 SV=1	7753900	8784000	6494700	15	15	15	56.9	56.9	56.9	25.089	0	69.909	3707100000	117
tr|A0A0D6FMB5|A0A0D6FMB5_ALCXX	tr|A0A0D6FMB5|A0A0D6FMB5_ALCXX ATP synthase gamma chain GN=atpG PE=3 SV=1	4650700	8250600	10085000	16	16	16	65.8	65.8	65.8	33.112	0	323.31	6046500000	166
tr|A0A0A5J8N9|A0A0A5J8N9_ALCXX	tr|A0A0A5J8N9|A0A0A5J8N9_ALCXX 30S ribosomal protein S18 GN=rpsR PE=3 SV=1	10239000	0	11929000	5	5	5	44.4	44.4	44.4	10.669	0	50.235	4192400000	86
tr|A0A0D6IVN8|A0A0D6IVN8_ALCXX	tr|A0A0D6IVN8|A0A0D6IVN8_ALCXX 50S ribosomal protein L23 GN=rplW PE=3 SV=1	5122500	11450000	5342900	8	8	8	63.3	63.3	63.3	11.176	0	323.31	12193000000	186
tr|A0A0D6ILZ5|A0A0D6ILZ5_ALCXX	tr|A0A0D6ILZ5|A0A0D6ILZ5_ALCXX 50S ribosomal protein L25 GN=rplY PE=3 SV=1	3998300	4387000	13166000	13	13	13	66.2	66.2	66.2	21.729	0	309.06	13414000000	228
tr|A0A0D6IG43|A0A0D6IG43_ALCXX	tr|A0A0D6IG43|A0A0D6IG43_ALCXX Carbamoyl-phosphate synthase large chain GN=carB PE=3 SV=1	8561500	7413300	5516800	43	43	43	50.3	50.3	50.3	117.9	0	323.31	5370900000	320
tr|A0A0D6HXS4|A0A0D6HXS4_ALCXX	tr|A0A0D6HXS4|A0A0D6HXS4_ALCXX AAA family ATPase GN=ERS451415_03529 PE=4 SV=1	6319100	8471300	6398600	10	10	10	20.9	20.9	20.9	63.141	0	115.51	128130000	27
tr|A0A0A5J983|A0A0A5J983_ALCXX	tr|A0A0A5J983|A0A0A5J983_ALCXX 50S ribosomal protein L19 GN=rplS PE=3 SV=1	6183100	5959600	7229400	7	7	7	61.1	61.1	61.1	13.915	0	67.101	5303200000	111
tr|A0A0D6I342|A0A0D6I342_ALCXX	tr|A0A0D6I342|A0A0D6I342_ALCXX Isoleucine--tRNA ligase GN=ileS PE=3 SV=1	7388100	5949100	5903800	28	28	28	39.6	39.6	39.6	106.43	0	177.97	2403600000	173
tr|A0A0D6IP76|A0A0D6IP76_ALCXX	tr|A0A0D6IP76|A0A0D6IP76_ALCXX Phage tail assembly chaperone GN=ERS451415_05579 PE=4 SV=1	6809900	6964900	5348900	10	10	10	84.7	84.7	84.7	16.706	0	122.76	896270000	70
tr|A0A0D6IE94|A0A0D6IE94_ALCXX	tr|A0A0D6IE94|A0A0D6IE94_ALCXX ABC transporter substrate-binding protein GN=proX_2 PE=4 SV=1	5527100	7131200	6434000	9	9	9	45.3	45.3	45.3	36.886	0	143.76	1152300000	82
tr|A0A0D6HY10|A0A0D6HY10_ALCXX	tr|A0A0D6HY10|A0A0D6HY10_ALCXX ABC transporter substrate-binding protein GN=hbpA_5 PE=3 SV=1	2356600	8781900	7728600	9	9	9	19.5	19.5	19.5	57.234	0	17.8	251240000	35
tr|A0A0D6G3J7|A0A0D6G3J7_ALCXX	tr|A0A0D6G3J7|A0A0D6G3J7_ALCXX N-acetylmuramoyl-L-alanine amidase GN=amiC_5 PE=4 SV=1	6063700	6666800	6092000	11	11	11	24.6	24.6	24.6	50.036	0	24.933	466800000	32
tr|A0A0D6I3H7|A0A0D6I3H7_ALCXX	tr|A0A0D6I3H7|A0A0D6I3H7_ALCXX 3-alpha-(Or 20-beta)-hydroxysteroid dehydrogenase GN=fabG3 PE=3 SV=1	7083200	6888000	4759000	8	8	8	48.8	48.8	48.8	26.071	0	195.35	2087000000	50
tr|A0A0D6IHH9|A0A0D6IHH9_ALCXX	tr|A0A0D6IHH9|A0A0D6IHH9_ALCXX Phosphoglycerate kinase GN=pgk PE=3 SV=1	6480100	6045400	5862100	17	17	17	50.1	50.1	50.1	41.276	0	233.4	2912700000	157
tr|A0A0D6I3S4|A0A0D6I3S4_ALCXX	tr|A0A0D6I3S4|A0A0D6I3S4_ALCXX 2-hydroxyacid dehydrogenase GN=BIZ92_28620 PE=3 SV=1	4088200	5034200	9156700	10	10	10	36.2	36.2	36.2	34.055	0	41.325	910760000	61
tr|A0A0D6HUP9|A0A0D6HUP9_ALCXX	tr|A0A0D6HUP9|A0A0D6HUP9_ALCXX Superoxide dismutase [Cu-Zn] GN=sodC PE=4 SV=1	7362200	0	10881000	5	5	5	45.1	45.1	45.1	17.738	0	66.34	584060000	34
tr|A0A0D6FXL7|A0A0D6FXL7_ALCXX	tr|A0A0D6FXL7|A0A0D6FXL7_ALCXX Cell division coordinator CpoB GN=ybgF PE=3 SV=1	7726400	5733200	4735700	8	8	8	52.6	52.6	52.6	24.699	0	43.821	1305100000	56
tr|A0A0D6HBL0|A0A0D6HBL0_ALCXX	tr|A0A0D6HBL0|A0A0D6HBL0_ALCXX Pyruvate dehydrogenase E1 component GN=aceE_3 PE=4 SV=1	7537100	6865800	3468400	45	45	45	46	46	46	100.77	0	323.31	13551000000	405
tr|A0A0D6HZU8|A0A0D6HZU8_ALCXX	tr|A0A0D6HZU8|A0A0D6HZU8_ALCXX Uncharacterized protein GN=ERS451415_03527 PE=4 SV=1	9792300	4548300	3461900	7	7	7	28.5	28.5	28.5	43.745	0	122.07	209580000	30
tr|A0A0M7EQV4|A0A0M7EQV4_ALCXX	tr|A0A0M7EQV4|A0A0M7EQV4_ALCXX Aspartate--tRNA(Asp/Asn) ligase GN=aspS PE=3 SV=1	6282600	6083800	5376100	27	27	27	53.8	53.8	53.8	67.199	0	323.31	4927800000	206
tr|A0A0D6HVV0|A0A0D6HVV0_ALCXX	tr|A0A0D6HVV0|A0A0D6HVV0_ALCXX Uncharacterized protein GN=BIZ92_18915 PE=4 SV=1	7415100	5645400	4542900	4	4	4	61.4	61.4	61.4	8.6837	0	8.5977	120530000	20
tr|A0A0D6IVM9|A0A0D6IVM9_ALCXX	tr|A0A0D6IVM9|A0A0D6IVM9_ALCXX Single-stranded DNA-binding protein GN=ssb_2 PE=3 SV=1	6565200	5783200	5192900	11	11	11	74.6	74.6	74.6	18.656	0	175.93	2195200000	87
tr|A0A0D6GFA0|A0A0D6GFA0_ALCXX	tr|A0A0D6GFA0|A0A0D6GFA0_ALCXX Uncharacterized protein GN=BIZ92_14915 PE=4 SV=1	0	12182000	5320200	2	2	2	31.8	31.8	31.8	7.5404	0	104.35	817350000	35
tr|A0A0D6HVB8|A0A0D6HVB8_ALCXX	tr|A0A0D6HVB8|A0A0D6HVB8_ALCXX Cystathionine gamma-synthase family protein GN=mdeA_3 PE=3 SV=1	6848300	5954100	4699300	13	13	13	43.7	43.7	43.7	46.254	0	323.31	3057600000	87
tr|A0A0D6HK07|A0A0D6HK07_ALCXX	tr|A0A0D6HK07|A0A0D6HK07_ALCXX Fe(3+) ABC transporter substrate-binding protein GN=futA1 PE=4 SV=1	4210300	6092000	6708000	14	14	14	52.7	52.7	52.7	37.467	0	117.08	1732000000	84
tr|A0A0D6HFV2|A0A0D6HFV2_ALCXX	tr|A0A0D6HFV2|A0A0D6HFV2_ALCXX Phosphoenolpyruvate synthase GN=ppsA_2 PE=3 SV=1	8152900	5037300	3720600	32	32	32	44	44	44	86.313	0	323.31	3407200000	174
tr|A0A0D6I0H7|A0A0D6I0H7_ALCXX	tr|A0A0D6I0H7|A0A0D6I0H7_ALCXX Flagellin GN=fliC_2 PE=3 SV=1	4983600	4916000	6768000	5	5	5	15.2	15.2	15.2	54.871	0	53.429	63002000	13
tr|A0A0D6GJM9|A0A0D6GJM9_ALCXX	tr|A0A0D6GJM9|A0A0D6GJM9_ALCXX Alkyl hydroperoxide reductase AhpD GN=ahpD PE=3 SV=1	1719500	11300000	3508100	10	10	10	65.7	65.7	65.7	18.344	0	130.05	1483100000	98
tr|A0A0A5JHN0|A0A0A5JHN0_ALCXX	tr|A0A0A5JHN0|A0A0A5JHN0_ALCXX 30S ribosomal protein S17 GN=rpsQ PE=3 SV=1	9795900	0	6614900	5	5	5	36.6	36.6	36.6	10.663	0	323.31	5023100000	106
tr|A0A0D6FZW1|A0A0D6FZW1_ALCXX	tr|A0A0D6FZW1|A0A0D6FZW1_ALCXX Alpha-xylosidase GN=yicI PE=3 SV=1	6098400	3958800	6349700	31	31	31	55.1	55.1	55.1	81.431	0	323.31	4482800000	260
tr|A0A0D6IDZ5|A0A0D6IDZ5_ALCXX	tr|A0A0D6IDZ5|A0A0D6IDZ5_ALCXX D-xylose ABC transporter substrate-binding protein GN=xylF PE=4 SV=1	5581400	6095200	4529600	16	16	16	53.6	53.6	53.6	35.778	0	263.72	2017700000	141
tr|A0A0D6IHY0|A0A0D6IHY0_ALCXX	tr|A0A0D6IHY0|A0A0D6IHY0_ALCXX Bacterial protein of uncharacterized function (DUF883) GN=elaB PE=3 SV=1	5488000	5800700	4521400	3	3	3	36.2	36.2	36.2	11.495	0	323.31	4496800000	47
tr|A0A0D6GG85|A0A0D6GG85_ALCXX	tr|A0A0D6GG85|A0A0D6GG85_ALCXX ABC transporter substrate-binding protein GN=dppA_2 PE=3 SV=1	4772300	6407800	4436500	21	21	21	48	48	48	56.694	0	122.78	2041400000	142
tr|A0A0D6FXP7|A0A0D6FXP7_ALCXX	tr|A0A0D6FXP7|A0A0D6FXP7_ALCXX Proline--tRNA ligase GN=proS PE=3 SV=1	5547900	5454900	4395600	25	25	25	57.3	57.3	57.3	63.909	0	142.63	3439800000	193
tr|A0A0D6IJD7|A0A0D6IJD7_ALCXX	tr|A0A0D6IJD7|A0A0D6IJD7_ALCXX NADP-dependent malic enzyme GN=maeB_3 PE=3 SV=1	5452900	3123600	6669900	16	16	8	34.2	34.2	16.1	82.755	0	158.61	1301100000	76
tr|A0A0D6ILK6|A0A0D6ILK6_ALCXX	tr|A0A0D6ILK6|A0A0D6ILK6_ALCXX Uncharacterized protein GN=ERS451415_05242 PE=4 SV=1	6440200	4389300	4291800	10	10	10	55.7	55.7	55.7	29.117	0	149.3	754030000	71
tr|A0A0D6FV51|A0A0D6FV51_ALCXX	tr|A0A0D6FV51|A0A0D6FV51_ALCXX Phospholipid-binding protein GN=ybhB PE=4 SV=1	3364100	5539200	6115600	6	6	6	30.3	30.3	30.3	23.849	0	78.588	874810000	35
tr|A0A0D6FYA9|A0A0D6FYA9_ALCXX	tr|A0A0D6FYA9|A0A0D6FYA9_ALCXX Peptidoglycan-associated protein GN=pal PE=3 SV=1	5634700	5580700	3584800	12	12	12	68.1	68.1	68.1	17.948	0	323.31	9736000000	206
tr|A0A0D6HNW5|A0A0D6HNW5_ALCXX	tr|A0A0D6HNW5|A0A0D6HNW5_ALCXX Isocitrate dehydrogenase [NADP] GN=icd_2 PE=3 SV=1	5871300	4595100	4276300	41	41	41	66.3	66.3	66.3	79.957	0	323.31	13028000000	429
tr|A0A0D6IK31|A0A0D6IK31_ALCXX	tr|A0A0D6IK31|A0A0D6IK31_ALCXX Uncharacterized protein GN=BIZ92_05910 PE=4 SV=1	5905000	5665000	3158400	4	4	4	27.3	27.3	27.3	12.518	0	50.664	53086000	12
tr|A0A0D6H4W2|A0A0D6H4W2_ALCXX	tr|A0A0D6H4W2|A0A0D6H4W2_ALCXX Aspartate-semialdehyde dehydrogenase GN=asd PE=3 SV=1	5037400	3524100	6105800	16	16	16	45.7	45.7	45.7	40.498	0	282.66	2229700000	115
tr|A0A0D6GY42|A0A0D6GY42_ALCXX	tr|A0A0D6GY42|A0A0D6GY42_ALCXX Adenylosuccinate lyase GN=purB PE=3 SV=1	4168600	5644900	4836300	16	16	16	39.7	39.7	39.7	50.391	0	84.894	1871000000	140
tr|A0A0D6FGG7|A0A0D6FGG7_ALCXX	tr|A0A0D6FGG7|A0A0D6FGG7_ALCXX Bacterioferritin GN=bfr_1 PE=3 SV=1	6166500	3937200	4230900	6	6	6	50.6	50.6	50.6	18.252	0	19.464	229780000	27
tr|A0A7U0E7X2|A0A7U0E7X2_ALCXX	tr|A0A7U0E7X2|A0A7U0E7X2_ALCXX Peptidoglycan DD-metalloendopeptidase family protein GN=I6G72_11170 PE=4 SV=1	7659800	4663700	1969800	5	5	5	27.8	27.8	27.8	26.8	0	12.007	71351000	16
tr|A0A0D6HDW1|A0A0D6HDW1_ALCXX	tr|A0A0D6HDW1|A0A0D6HDW1_ALCXX Dihydrolipoyl dehydrogenase GN=lpdA PE=3 SV=1	6331100	5332800	2537700	22	22	21	46.9	46.9	45.6	61.606	0	323.31	5011800000	147
tr|A0A0A5L6R7|A0A0A5L6R7_ALCXX	tr|A0A0A5L6R7|A0A0A5L6R7_ALCXX Transcription termination/antitermination protein NusG GN=nusG PE=3 SV=1	6343800	5866100	1603000	12	12	12	68.9	68.9	68.9	20.087	0	115.19	3360500000	109
tr|A0A0D6FEG9|A0A0D6FEG9_ALCXX	tr|A0A0D6FEG9|A0A0D6FEG9_ALCXX Acetylornithine aminotransferase GN=argD_1 PE=3 SV=1	6230900	5385400	2188500	20	20	20	63.2	63.2	63.2	42.851	0	223.51	2839500000	135
tr|A0A0D6GB87|A0A0D6GB87_ALCXX	tr|A0A0D6GB87|A0A0D6GB87_ALCXX 3-oxoacyl-[acyl-carrier-protein] reductase FabG GN=fabG_6 PE=4 SV=1	4579300	4830600	4372100	4	4	4	23.2	23.2	23.2	25.617	0	51.829	772220000	40
tr|A0A7T2VQW3|A0A7T2VQW3_ALCXX	tr|A0A7T2VQW3|A0A7T2VQW3_ALCXX DUF1311 domain-containing protein GN=I6G72_10155 PE=4 SV=1	5481700	3921000	4355700	9	9	9	58.6	58.6	58.6	24.541	0	241.51	902190000	65
tr|A0A0D6HXZ8|A0A0D6HXZ8_ALCXX	tr|A0A0D6HXZ8|A0A0D6HXZ8_ALCXX Uncharacterized protein GN=ERS451415_03532 PE=4 SV=1	7698400	0	6022700	2	2	2	9.6	9.6	9.6	26.644	0	13.046	36777000	7
tr|A0A0D6IHN6|A0A0D6IHN6_ALCXX	tr|A0A0D6IHN6|A0A0D6IHN6_ALCXX Alcohol dehydrogenase GN=adhT_2 PE=3 SV=1	5257900	3174100	5182500	13	13	13	39.2	39.2	39.2	36.246	0	323.31	2498700000	79
tr|A0A0D6H1Y0|A0A0D6H1Y0_ALCXX	tr|A0A0D6H1Y0|A0A0D6H1Y0_ALCXX Phosphoribosylamine--glycine ligase GN=purD PE=3 SV=1	4565900	3971700	4952700	18	18	18	55.9	55.9	55.9	46.785	0	230.95	1662800000	129
tr|A0A0D6FUY0|A0A0D6FUY0_ALCXX	tr|A0A0D6FUY0|A0A0D6FUY0_ALCXX N-acetyl-gamma-glutamyl-phosphate reductase GN=argC_1 PE=3 SV=1	5812200	3937100	3690900	18	18	18	67.2	67.2	67.2	38.034	0	148.87	2368100000	125
tr|A0A0D6GPJ0|A0A0D6GPJ0_ALCXX	tr|A0A0D6GPJ0|A0A0D6GPJ0_ALCXX Oxoglutarate dehydrogenase (succinyl-transferring) GN=sucA PE=3 SV=1	6321800	2520000	4478200	38	38	38	44.5	44.5	44.5	106.2	0	323.31	15052000000	369
tr|A0A0D6GVW1|A0A0D6GVW1_ALCXX	tr|A0A0D6GVW1|A0A0D6GVW1_ALCXX ABC transporter substrate-binding protein GN=BIZ92_09695 PE=3 SV=1	4922400	4446100	3706500	10	10	10	34.3	34.3	34.3	34.104	0	80.971	1977100000	96
tr|A0A0D6HJ25|A0A0D6HJ25_ALCXX	tr|A0A0D6HJ25|A0A0D6HJ25_ALCXX Glutamine synthetase GN=glnA_1 PE=3 SV=1	4528100	2373000	6108200	16	16	16	33.6	33.6	33.6	51.847	0	144.08	2483400000	122
tr|A0A0D6HEK3|A0A0D6HEK3_ALCXX	tr|A0A0D6HEK3|A0A0D6HEK3_ALCXX Flagellar basal-body rod protein FlgC GN=flgC PE=3 SV=1	2809300	3980300	6107100	3	3	3	29.5	29.5	29.5	14.611	0	70.598	219910000	22
tr|A0A0D6GQF1|A0A0D6GQF1_ALCXX	tr|A0A0D6GQF1|A0A0D6GQF1_ALCXX Electron transfer flavoprotein large subunit GN=etfA PE=3 SV=1	6078200	3835800	2930100	13	13	13	55.3	55.3	55.3	30.842	0	292.75	9102800000	173
tr|A0A0D6I0S0|A0A0D6I0S0_ALCXX	tr|A0A0D6I0S0|A0A0D6I0S0_ALCXX Hsp20/alpha crystallin family protein GN=hspA_2 PE=3 SV=1	3166100	7309800	2281500	6	6	6	56.2	56.2	56.2	14.27	0	119.5	1372400000	31
tr|A0A0D6FCT5|A0A0D6FCT5_ALCXX	tr|A0A0D6FCT5|A0A0D6FCT5_ALCXX ABC transporter GN=gltI_1 PE=4 SV=1	4748500	4061900	3879600	10	10	10	42.1	42.1	42.1	32.051	0	91.768	1446300000	64
tr|A0A0D6G3K8|A0A0D6G3K8_ALCXX	tr|A0A0D6G3K8|A0A0D6G3K8_ALCXX Fumarate hydratase class II GN=fumC PE=3 SV=1	5310300	4320100	2873700	15	15	15	46.4	46.4	46.4	49.602	0	73.965	1521100000	88
tr|A0A0D6I4S3|A0A0D6I4S3_ALCXX	tr|A0A0D6I4S3|A0A0D6I4S3_ALCXX ABC transporter substrate-binding protein GN=dppA_6 PE=4 SV=1	4711100	3895200	3881700	20	20	20	41.2	41.2	41.2	56.023	0	182.03	1703100000	111
tr|A0A0A5JHN7|A0A0A5JHN7_ALCXX	tr|A0A0A5JHN7|A0A0A5JHN7_ALCXX 50S ribosomal protein L24 GN=rplX PE=3 SV=1	5981200	4413600	2063000	9	9	9	67	67	67	11.402	0	296.06	12726000000	129
tr|A0A0D6ITH4|A0A0D6ITH4_ALCXX	tr|A0A0D6ITH4|A0A0D6ITH4_ALCXX Endolytic peptidoglycan transglycosylase RlpA GN=rlpA PE=3 SV=1	6609900	3842600	1739000	7	7	7	31.1	31.1	31.1	33.227	0	34.071	144490000	26
tr|A0A0D6FZH0|A0A0D6FZH0_ALCXX	tr|A0A0D6FZH0|A0A0D6FZH0_ALCXX Dihydroorotase GN=pyrC_2 PE=3 SV=1	2895400	2726500	6506700	11	11	11	45.8	45.8	45.8	38.548	0	37.766	978990000	59
tr|A0A0D6HX67|A0A0D6HX67_ALCXX	tr|A0A0D6HX67|A0A0D6HX67_ALCXX M15 family metallopeptidase GN=cwlK_2 PE=4 SV=1	3401400	4206000	4469800	4	4	4	36	36	36	14.978	0	10.767	51206000	12
tr|A0A0D6FDV3|A0A0D6FDV3_ALCXX	tr|A0A0D6FDV3|A0A0D6FDV3_ALCXX BMP family protein GN=ERS451415_00051 PE=3 SV=1	4282400	3507700	4003500	9	9	9	26.5	26.5	26.5	36.828	0	44.92	808030000	65
tr|A0A0D6IWC6|A0A0D6IWC6_ALCXX	tr|A0A0D6IWC6|A0A0D6IWC6_ALCXX 50S ribosomal protein L2 GN=rplB PE=3 SV=1	5747500	3725300	2276600	17	17	17	60.4	60.4	60.4	30.299	0	323.31	25032000000	463
tr|A0A0D6I2C8|A0A0D6I2C8_ALCXX	tr|A0A0D6I2C8|A0A0D6I2C8_ALCXX Lysine--tRNA ligase GN=lysS PE=3 SV=1	6506900	2208900	2963000	27	27	27	58.6	58.6	58.6	56.833	0	283.92	2814500000	166
tr|A0A0D6G0I3|A0A0D6G0I3_ALCXX	tr|A0A0D6G0I3|A0A0D6G0I3_ALCXX Amidohydrolase GN=yxeP_3 PE=4 SV=1	3755100	2902100	4859100	7	7	7	26.1	26.1	26.1	43.387	0	54.56	710010000	46
tr|A0A0D6FUI3|A0A0D6FUI3_ALCXX	tr|A0A0D6FUI3|A0A0D6FUI3_ALCXX Biotin carboxyl carrier protein of acetyl-CoA carboxylase GN=accB_2 PE=4 SV=1	3717700	3215600	4538100	7	7	7	77.8	77.8	77.8	15.976	0	265.31	6818700000	110
tr|A0A0D6IAU4|A0A0D6IAU4_ALCXX	tr|A0A0D6IAU4|A0A0D6IAU4_ALCXX Aspartokinase GN=lysC PE=3 SV=1	4250900	3849800	3227800	13	13	13	33.3	33.3	33.3	44.971	0	89.707	2460000000	113
tr|A0A0D6GSV3|A0A0D6GSV3_ALCXX	tr|A0A0D6GSV3|A0A0D6GSV3_ALCXX Transcription termination/antitermination protein NusA GN=nusA PE=3 SV=1	5369700	3462000	2399600	15	15	15	32.9	32.9	32.9	54.905	0	109.01	2933900000	102
tr|A0A0D6I9P2|A0A0D6I9P2_ALCXX	tr|A0A0D6I9P2|A0A0D6I9P2_ALCXX NAD-dependent succinate-semialdehyde dehydrogenase GN=gabD_2 PE=3 SV=1	0	7280200	3816600	16	16	16	44.6	44.6	44.6	52.067	0	131.19	2181300000	93
tr|A0A0D6FS74|A0A0D6FS74_ALCXX	tr|A0A0D6FS74|A0A0D6FS74_ALCXX Arginine biosynthesis bifunctional protein ArgJ GN=argJ PE=3 SV=1	4168700	4037000	2610300	17	17	17	51.2	51.2	51.2	42.898	0	302.74	2058600000	126
tr|A0A0D6H5N5|A0A0D6H5N5_ALCXX	tr|A0A0D6H5N5|A0A0D6H5N5_ALCXX 2,5-diketo-D-gluconic acid reductase A GN=dkgA PE=4 SV=1	4063900	3349600	3300900	12	12	12	51.6	51.6	51.6	30.058	0	323.31	1997400000	96
tr|A0A0A5JHM5|A0A0A5JHM5_ALCXX	tr|A0A0A5JHM5|A0A0A5JHM5_ALCXX 30S ribosomal protein S19 GN=rpsS PE=3 SV=1	0	5542500	5068600	5	5	5	38.5	38.5	38.5	10.161	0	239.32	9689100000	80
tr|A0A0D6HK19|A0A0D6HK19_ALCXX	tr|A0A0D6HK19|A0A0D6HK19_ALCXX Ferredoxin--NADP(+) reductase GN=fpr_2 PE=3 SV=1	3598600	3817700	3146200	5	5	5	26	26	26	29.043	0	126.65	367250000	27
tr|A0A0D6IU57|A0A0D6IU57_ALCXX	tr|A0A0D6IU57|A0A0D6IU57_ALCXX Argininosuccinate lyase GN=ERS451415_05873 PE=3 SV=1	4575700	2581000	3383300	9	9	9	33.5	33.5	33.5	33.484	0	21.228	1029800000	50
tr|A0A0D6GRV7|A0A0D6GRV7_ALCXX	tr|A0A0D6GRV7|A0A0D6GRV7_ALCXX ADP-L-glycero-D-manno-heptose-6-epimerase GN=hldD PE=3 SV=1	4068300	4778700	1321900	16	16	16	57.1	57.1	57.1	36.922	0	323.31	2030000000	125
tr|A0A0D6H124|A0A0D6H124_ALCXX	tr|A0A0D6H124|A0A0D6H124_ALCXX Transcription termination factor Rho GN=rho PE=3 SV=1	4521300	1803300	3759900	21	21	21	47.7	47.7	47.7	47.273	0	323.31	3102400000	159
tr|A0A0D6IF76|A0A0D6IF76_ALCXX	tr|A0A0D6IF76|A0A0D6IF76_ALCXX Acetyl-CoA C-acyltransferase family protein GN=bktB PE=3 SV=1	3720200	3446300	2891800	20	20	20	55.5	55.5	55.5	40.682	0	234.7	2816200000	146
tr|A0A0D6IB66|A0A0D6IB66_ALCXX;tr|A0A0D6GEE0|A0A0D6GEE0_ALCXX	tr|A0A0D6IB66|A0A0D6IB66_ALCXX Argininosuccinate lyase GN=ERS451415_04451 PE=3 SV=1	4463700	2821900	2732800	9	9	9	29.5	29.5	29.5	34.442	0	36.315	1671300000	85
tr|A0A0D6IVH5|A0A0D6IVH5_ALCXX	tr|A0A0D6IVH5|A0A0D6IVH5_ALCXX 50S ribosomal protein L6 GN=rplF PE=3 SV=1	0	6428600	3466900	11	11	11	57.1	57.1	57.1	19.112	0	308.58	15989000000	154
tr|A0A7T2VKY2|A0A7T2VKY2_ALCXX	tr|A0A7T2VKY2|A0A7T2VKY2_ALCXX Uncharacterized protein GN=I6G72_27685 PE=4 SV=1	5031600	0	4856300	5	5	5	29.5	29.5	29.5	32.932	0	59.23	210060000	27
tr|A0A0D6IGV9|A0A0D6IGV9_ALCXX	tr|A0A0D6IGV9|A0A0D6IGV9_ALCXX Amino acid ABC transporter substrate-binding protein GN=peb1A_3 PE=4 SV=1	4416700	2343400	2970200	15	14	14	49.4	49.4	49.4	36.628	0	167.77	2005300000	82
tr|A0A0D6IGJ0|A0A0D6IGJ0_ALCXX	tr|A0A0D6IGJ0|A0A0D6IGJ0_ALCXX Tail fiber protein GN=ERS451415_04884 PE=4 SV=1	2721000	3804300	3200500	14	14	11	37.6	37.6	29.3	54.498	0	58.757	309190000	47
tr|A0A0D6GVS1|A0A0D6GVS1_ALCXX	tr|A0A0D6GVS1|A0A0D6GVS1_ALCXX Protein RecA GN=recA PE=3 SV=1	3359400	3839500	2517000	11	11	11	45.2	45.2	45.2	38.03	0	157.93	1866700000	67
tr|A0A0D6IAZ0|A0A0D6IAZ0_ALCXX	tr|A0A0D6IAZ0|A0A0D6IAZ0_ALCXX Azurin GN=azu PE=4 SV=1	7734400	0	1943500	5	5	5	37.6	37.6	37.6	15.694	0	79.51	705000000	26
tr|A0A0D6ITN6|A0A0D6ITN6_ALCXX	tr|A0A0D6ITN6|A0A0D6ITN6_ALCXX Acetylglutamate kinase GN=argB PE=3 SV=1	3353400	3408200	2902900	12	12	12	43.3	43.3	43.3	31.622	0	187.97	2064800000	98
tr|A0A7T2REX8|A0A7T2REX8_ALCXX	tr|A0A7T2REX8|A0A7T2REX8_ALCXX Uncharacterized protein GN=I6G72_04945 PE=4 SV=1	3978500	3519900	2002800	2	2	2	9.2	9.2	9.2	32.692	0	31.06	252580000	23
tr|A0A0D6HXN7|A0A0D6HXN7_ALCXX	tr|A0A0D6HXN7|A0A0D6HXN7_ALCXX Uncharacterized protein GN=ERS451415_03515 PE=4 SV=1	3109100	3397900	2947300	3	3	3	46.1	46.1	46.1	8.028	0	7.5682	46287000	13
tr|A0A0D6ITM6|A0A0D6ITM6_ALCXX	tr|A0A0D6ITM6|A0A0D6ITM6_ALCXX Orotate phosphoribosyltransferase GN=pyrE PE=3 SV=1	5852700	3577900	0	9	9	9	53.9	53.9	53.9	23.995	0	84.825	889510000	49
tr|A0A0D6G5Z5|A0A0D6G5Z5_ALCXX	tr|A0A0D6G5Z5|A0A0D6G5Z5_ALCXX Bifunctional purine biosynthesis protein PurH GN=purH PE=3 SV=1	2239200	0	7110800	18	18	18	52.6	52.6	52.6	55.682	0	323.31	1765600000	94
tr|A0A7U0E1S6|A0A7U0E1S6_ALCXX	tr|A0A7U0E1S6|A0A7U0E1S6_ALCXX S9 family peptidase GN=I6G72_26100 PE=4 SV=1	4719200	3104000	1515000	26	26	26	54	54	54	71.196	0	109.66	1361900000	119
tr|A0A0D6GL11|A0A0D6GL11_ALCXX	tr|A0A0D6GL11|A0A0D6GL11_ALCXX Acetylornithine deacetylase GN=argE_1 PE=3 SV=1	5159100	2156700	1932400	8	8	8	28.5	28.5	28.5	41.825	0	30.676	550090000	46
tr|A0A0D6HRW3|A0A0D6HRW3_ALCXX	tr|A0A0D6HRW3|A0A0D6HRW3_ALCXX Nicotinate phosphoribosyltransferase GN=ERS451415_03159 PE=3 SV=1	3716400	3737400	1659600	13	13	13	27.3	27.3	27.3	62.36	0	63.561	462010000	63
tr|A0A0D6FCL6|A0A0D6FCL6_ALCXX	tr|A0A0D6FCL6|A0A0D6FCL6_ALCXX Beta sliding clamp GN=dnaN PE=3 SV=1	3865400	3171800	2029900	12	12	12	32.8	32.8	32.8	41.269	0	86.494	3098200000	101
tr|A0A0D6G1M7|A0A0D6G1M7_ALCXX	tr|A0A0D6G1M7|A0A0D6G1M7_ALCXX Fumarate hydratase class I GN=fumB PE=3 SV=1	3993200	2945000	2005500	25	25	25	52.7	52.7	52.7	55.187	0	192.16	2898900000	163
tr|A0A0D6GE98|A0A0D6GE98_ALCXX	tr|A0A0D6GE98|A0A0D6GE98_ALCXX Polyribonucleotide nucleotidyltransferase GN=pnp_1 PE=3 SV=1	2357800	3564100	2981000	22	22	22	40.1	40.1	40.1	77.08	0	259.15	4442500000	168
tr|A0A0D6GHG4|A0A0D6GHG4_ALCXX	tr|A0A0D6GHG4|A0A0D6GHG4_ALCXX ABC transporter substrate-binding protein GN=gsiB_4 PE=4 SV=1	4703300	4124200	0	13	13	13	30.4	30.4	30.4	54.874	0	53.103	953160000	73
tr|A0A0D6GI12|A0A0D6GI12_ALCXX	tr|A0A0D6GI12|A0A0D6GI12_ALCXX Alpha/beta hydrolase GN=ERS451415_01340 PE=4 SV=1	3059900	0	5651700	16	16	16	66.2	66.2	66.2	31.706	0	176.71	2904100000	93
tr|A0A0D6IVE0|A0A0D6IVE0_ALCXX	tr|A0A0D6IVE0|A0A0D6IVE0_ALCXX 30S ribosomal protein S4 GN=rpsD PE=3 SV=1	3254700	2356000	3084900	14	14	14	56.5	56.5	56.5	23.38	0	323.31	9139700000	173
tr|A0A0D6GSA5|A0A0D6GSA5_ALCXX	tr|A0A0D6GSA5|A0A0D6GSA5_ALCXX Alkyl hydroperoxide reductase C GN=ahpC PE=3 SV=1	4359200	4103700	0	6	6	6	31	31	31	23.866	0	198.29	1125000000	49
tr|A0A0D6HXN4|A0A0D6HXN4_ALCXX	tr|A0A0D6HXN4|A0A0D6HXN4_ALCXX GMP synthase [glutamine-hydrolyzing] GN=guaA_3 PE=3 SV=1	3644600	2117400	2664300	18	18	18	42.3	42.3	42.3	58.388	0	119.26	1652700000	113
tr|A0A0D6HDA7|A0A0D6HDA7_ALCXX	tr|A0A0D6HDA7|A0A0D6HDA7_ALCXX Acetyltransferase component of pyruvate dehydrogenase complex GN=aceF PE=3 SV=1	4547300	2858700	926240	16	15	15	44.5	43.1	43.1	57.204	0	290.4	4783300000	108
tr|A0A0D6HZS5|A0A0D6HZS5_ALCXX	tr|A0A0D6HZS5|A0A0D6HZS5_ALCXX Hsp20/alpha crystallin family protein GN=hspA_1 PE=3 SV=1	4701300	0	3528100	4	4	4	29.9	29.9	29.9	15.985	0	63.624	1701600000	46
tr|A0A0D6II14|A0A0D6II14_ALCXX	tr|A0A0D6II14|A0A0D6II14_ALCXX Glutathione-dependent peroxiredoxin GN=BIZ92_06815 PE=3 SV=1	5354800	0	2871000	6	6	6	43.7	43.7	43.7	17.715	0	40.526	699170000	51
tr|A0A0D6I145|A0A0D6I145_ALCXX	tr|A0A0D6I145|A0A0D6I145_ALCXX M20 family metallopeptidase GN=ERS451415_03613 PE=4 SV=1	3172200	2326700	2623900	13	13	13	34.9	34.9	34.9	52.852	0	41.298	901000000	71
tr|A0A0D6IP81|A0A0D6IP81_ALCXX	tr|A0A0D6IP81|A0A0D6IP81_ALCXX Tail fiber domain-containing protein GN=ERS451415_05575 PE=4 SV=1	2600400	3658600	1808000	13	13	13	24.5	24.5	24.5	69.452	0	95.134	436570000	44
tr|A0A0D6IVW0|A0A0D6IVW0_ALCXX	tr|A0A0D6IVW0|A0A0D6IVW0_ALCXX DNA-directed RNA polymerase subunit alpha GN=rpoA PE=3 SV=1	3028000	1921000	2846800	25	25	25	80.8	80.8	80.8	36.165	0	240.66	4468000000	188
tr|A0A0D6IV02|A0A0D6IV02_ALCXX	tr|A0A0D6IV02|A0A0D6IV02_ALCXX 2-aminoadipate transaminase GN=lysN_5 PE=4 SV=1	3440000	1227600	3121500	18	18	18	71.5	71.5	71.5	43.346	0	144.46	1964000000	124
tr|A0A0D6ITM4|A0A0D6ITM4_ALCXX	tr|A0A0D6ITM4|A0A0D6ITM4_ALCXX BON domain-containing protein GN=ERS369984_03338 PE=4 SV=1	4334100	0	3307500	8	8	8	54	54	54	25.121	0	65.307	1001100000	51
tr|A0A0A5JBS7|A0A0A5JBS7_ALCXX	tr|A0A0A5JBS7|A0A0A5JBS7_ALCXX Glutathione S-transferase GN=sspA_1 PE=3 SV=1	4012300	1207600	2370600	10	10	10	58.1	58.1	58.1	23.85	0	155.86	3342400000	103
tr|A0A0D6GTD5|A0A0D6GTD5_ALCXX	tr|A0A0D6GTD5|A0A0D6GTD5_ALCXX 50S ribosomal protein L31 type B GN=rpmE2 PE=3 SV=1	0	4115700	3310600	4	4	4	53.4	53.4	53.4	9.9621	0	123.37	5031200000	104
tr|A0A0D6GGA5|A0A0D6GGA5_ALCXX	tr|A0A0D6GGA5|A0A0D6GGA5_ALCXX Acyl-CoA--6-aminopenicillanic acid acyltransferase GN=ERS369984_06072 PE=4 SV=1	1467400	2779600	3118900	16	16	16	52.6	52.6	52.6	41.33	0	272.21	2412900000	117
tr|A0A0D6GX24|A0A0D6GX24_ALCXX	tr|A0A0D6GX24|A0A0D6GX24_ALCXX Aminopeptidase N GN=pepN PE=3 SV=1	2588400	2039100	2723500	18	18	18	22.4	22.4	22.4	100.33	0	46.893	445570000	65
tr|A0A0D6FIU2|A0A0D6FIU2_ALCXX	tr|A0A0D6FIU2|A0A0D6FIU2_ALCXX Ornithine cyclodeaminase GN=ERS451415_00270 PE=4 SV=1	2725800	3147100	1398600	10	10	10	32.4	32.4	32.4	38.18	0	55.2	2016400000	76
tr|A0A0A5JFI4|A0A0A5JFI4_ALCXX	tr|A0A0A5JFI4|A0A0A5JFI4_ALCXX Ribose-phosphate pyrophosphokinase GN=prs_2 PE=3 SV=1	1805800	3259500	2199300	11	11	11	51.6	51.6	51.6	34.156	0	232.41	1331000000	76
tr|A0A0D6IET1|A0A0D6IET1_ALCXX	tr|A0A0D6IET1|A0A0D6IET1_ALCXX Aconitate hydratase B GN=acnB PE=3 SV=1	4119300	1094900	1684500	34	34	34	52.1	52.1	52.1	93.037	0	323.31	4400300000	195
tr|A0A0D6FYN7|A0A0D6FYN7_ALCXX	tr|A0A0D6FYN7|A0A0D6FYN7_ALCXX DNA topoisomerase III GN=A7J67_19035 PE=4 SV=1	0	3506900	3041900	4	4	4	47.8	47.8	47.8	10.203	0	192.63	2365300000	69
tr|A0A0D6H271|A0A0D6H271_ALCXX	tr|A0A0D6H271|A0A0D6H271_ALCXX Thioredoxin GN=trxA_1 PE=3 SV=1	0	2654000	3734400	5	5	5	63	63	63	11.465	0	73.894	3387500000	87
tr|A0A0D6IH35|A0A0D6IH35_ALCXX	tr|A0A0D6IH35|A0A0D6IH35_ALCXX Fructose-1,6-bisphosphate aldolase GN=fda PE=3 SV=1	2652200	809940	2823900	18	18	18	53.1	53.1	53.1	38.418	0	187.46	4197500000	163
tr|A0A0D6FG40|A0A0D6FG40_ALCXX	tr|A0A0D6FG40|A0A0D6FG40_ALCXX Rare lipoprotein A GN=ERS451415_00131 PE=4 SV=1	1873900	2187400	2124600	6	6	6	42.4	42.4	42.4	23.822	0	23.225	326810000	35
tr|A0A0D6IUH8|A0A0D6IUH8_ALCXX	tr|A0A0D6IUH8|A0A0D6IUH8_ALCXX ATP-dependent protease ATPase subunit HslU GN=hslU PE=3 SV=1	2922300	2012900	1206400	20	20	20	48.4	48.4	48.4	49.844	0	143.65	2515400000	134
tr|A0A0D6IJD4|A0A0D6IJD4_ALCXX	tr|A0A0D6IJD4|A0A0D6IJD4_ALCXX Uncharacterized protein GN=ERS369984_02408 PE=4 SV=1	3823000	0	2284600	4	4	4	41.8	41.8	41.8	14.895	0	11.716	137240000	19
tr|A0A0A5L5T4|A0A0A5L5T4_ALCXX	tr|A0A0A5L5T4|A0A0A5L5T4_ALCXX Enoyl-CoA hydratase GN=echA8_1 PE=3 SV=1	2066400	2235900	1641100	14	14	14	44.2	44.2	44.2	27.742	0	41.285	1103200000	63
tr|A0A0D6IX29|A0A0D6IX29_ALCXX;tr|A0A0D6I777|A0A0D6I777_ALCXX	tr|A0A0D6IX29|A0A0D6IX29_ALCXX Catalase GN=katA PE=3 SV=1	1848900	3116500	819190	21	21	21	55.9	55.9	55.9	53.923	0	323.31	2430100000	150
tr|A0A0D6G1X0|A0A0D6G1X0_ALCXX	tr|A0A0D6G1X0|A0A0D6G1X0_ALCXX Chaperone SurA GN=surA PE=3 SV=1	2686900	1727600	1357400	18	18	18	36.8	36.8	36.8	57.21	0	88.311	2050200000	102
tr|A0A0D6I0Y9|A0A0D6I0Y9_ALCXX	tr|A0A0D6I0Y9|A0A0D6I0Y9_ALCXX 2-dehydro-3-deoxyphosphooctonate aldolase GN=kdsA PE=3 SV=1	2210300	0	3511400	7	7	7	29.5	29.5	29.5	31.115	0	147.76	174880000	21
tr|A0A0D6FZ01|A0A0D6FZ01_ALCXX	tr|A0A0D6FZ01|A0A0D6FZ01_ALCXX 2-hydroxy-3-oxopropionate reductase GN=garR_1 PE=4 SV=1	3318200	2330500	0	11	11	11	46.2	46.2	46.2	31.349	0	55.001	1249000000	59
tr|A0A0D6HW78|A0A0D6HW78_ALCXX	tr|A0A0D6HW78|A0A0D6HW78_ALCXX 2-hydroxypropyl-CoM lyase GN=xecA1 PE=4 SV=1	1862400	3696300	0	17	17	17	52.6	52.6	52.6	38.625	0	112.46	2465600000	90
tr|A0A0D6IWT2|A0A0D6IWT2_ALCXX	tr|A0A0D6IWT2|A0A0D6IWT2_ALCXX 50S ribosomal protein L5 GN=rplE PE=3 SV=1	1309700	1861800	2294300	15	15	15	61.5	61.5	61.5	20.027	0	123.01	9729800000	227
tr|A0A0D6FUM6|A0A0D6FUM6_ALCXX	tr|A0A0D6FUM6|A0A0D6FUM6_ALCXX Ribonucleoside-diphosphate reductase GN=nrdA PE=3 SV=1	2572800	917770	1876500	34	34	34	41.2	41.2	41.2	107.76	0	323.31	5016300000	176
tr|A0A0D6GVN0|A0A0D6GVN0_ALCXX	tr|A0A0D6GVN0|A0A0D6GVN0_ALCXX Phospho-2-dehydro-3-deoxyheptonate aldolase GN=aroG_1 PE=3 SV=1	3011400	2348300	0	8	8	8	33.1	33.1	33.1	38.805	0	34.701	552030000	33
tr|A0A0D6HG51|A0A0D6HG51_ALCXX	tr|A0A0D6HG51|A0A0D6HG51_ALCXX ABC transporter substrate-binding protein GN=ssuA_2 PE=4 SV=1	0	2002000	3310700	6	6	6	23.5	23.5	23.5	35.645	0	323.31	230970000	35
tr|A0A0D6FHK8|A0A0D6FHK8_ALCXX	tr|A0A0D6FHK8|A0A0D6FHK8_ALCXX ATP phosphoribosyltransferase GN=hisG PE=3 SV=1	2466200	2818400	0	8	8	8	46.9	46.9	46.9	24.042	0	26.633	413750000	42
tr|A0A0D6G5V7|A0A0D6G5V7_ALCXX	tr|A0A0D6G5V7|A0A0D6G5V7_ALCXX ABC transporter substrate-binding protein GN=dppA_1 PE=4 SV=1	2149200	1750500	1370100	11	11	11	22.9	22.9	22.9	58.817	0	173.79	353900000	40
tr|A0A0D6FUR1|A0A0D6FUR1_ALCXX	tr|A0A0D6FUR1|A0A0D6FUR1_ALCXX Adenosine kinase GN=adoK PE=4 SV=1	3121300	0	2136800	8	8	8	32.3	32.3	32.3	33.205	0	130.71	844830000	39
tr|A0A0D6GYJ6|A0A0D6GYJ6_ALCXX	tr|A0A0D6GYJ6|A0A0D6GYJ6_ALCXX DUF3383 domain-containing protein GN=ERS451415_01811 PE=4 SV=1	0	2242700	3014200	8	8	8	26.1	26.1	26.1	51.187	0	95.424	430620000	34
tr|A0A0D6FFB0|A0A0D6FFB0_ALCXX	tr|A0A0D6FFB0|A0A0D6FFB0_ALCXX ABC transporter substrate-binding protein GN=ERS451415_00137 PE=4 SV=1	1678800	1693200	1821100	12	12	12	33.6	33.6	33.6	47.106	0	81.29	515100000	65
tr|A0A0D6IVQ3|A0A0D6IVQ3_ALCXX	tr|A0A0D6IVQ3|A0A0D6IVQ3_ALCXX 30S ribosomal protein S7 GN=rpsG PE=3 SV=1	2916700	0	2226000	15	15	15	62.2	62.2	62.2	17.667	0	147.24	15990000000	196
tr|A0A0D6HIH4|A0A0D6HIH4_ALCXX	tr|A0A0D6HIH4|A0A0D6HIH4_ALCXX TRAP transporter substrate-binding protein DctP GN=dctP PE=4 SV=1	3079800	0	2058700	7	7	7	21	21	21	35.964	0	12.246	325040000	22
tr|A0A0D6IGU5|A0A0D6IGU5_ALCXX	tr|A0A0D6IGU5|A0A0D6IGU5_ALCXX Phosphoribosylaminoimidazole-succinocarboxamide synthase GN=purC PE=3 SV=1	1290600	1898200	1938200	15	15	15	56.3	56.3	56.3	32.354	0	103.66	1716400000	107
tr|A0A0D6I0Q7|A0A0D6I0Q7_ALCXX	tr|A0A0D6I0Q7|A0A0D6I0Q7_ALCXX Aminotransferase GN=tyrB PE=3 SV=1	3240300	875070	1006400	23	23	23	68.4	68.4	68.4	43.078	0	216.97	6344900000	184
tr|A0A0D6HFN5|A0A0D6HFN5_ALCXX	tr|A0A0D6HFN5|A0A0D6HFN5_ALCXX BBE domain-containing protein GN=ERS451415_02524 PE=3 SV=1	3354100	1579000	0	4	4	4	10.8	10.8	10.8	60.976	0	84.96	54387000	17
tr|A0A0D6FVC9|A0A0D6FVC9_ALCXX	tr|A0A0D6FVC9|A0A0D6FVC9_ALCXX 50S ribosomal protein L13 GN=rplM PE=3 SV=1	3588800	0	1333500	7	7	7	58.5	58.5	58.5	16.026	0	62.188	10923000000	198
tr|A0A0D6IUQ4|A0A0D6IUQ4_ALCXX	tr|A0A0D6IUQ4|A0A0D6IUQ4_ALCXX GTP-binding protein GN=yjiA_4 PE=3 SV=1	2343100	1706000	840040	11	11	11	27.9	27.9	27.9	41.995	0	133.87	2015700000	89
tr|A0A0D6HCW4|A0A0D6HCW4_ALCXX	tr|A0A0D6HCW4|A0A0D6HCW4_ALCXX Dihydrolipoyl dehydrogenase GN=lpdV PE=3 SV=1	1005500	2262400	1590000	8	8	8	24.6	24.6	24.6	48.358	0	48.923	89271000	24
tr|A0A0D6I0P3|A0A0D6I0P3_ALCXX	tr|A0A0D6I0P3|A0A0D6I0P3_ALCXX Iron-sulfur cluster assembly scaffold protein IscU GN=nifU PE=3 SV=1	2005000	2715500	0	7	7	7	62.7	62.7	62.7	14.316	0	22.646	899320000	50
tr|A0A0D6GX58|A0A0D6GX58_ALCXX	tr|A0A0D6GX58|A0A0D6GX58_ALCXX Homoserine dehydrogenase GN=hom PE=3 SV=1	4136000	0	537870	11	11	11	35.9	35.9	35.9	46.502	0	108.4	882680000	77
tr|A0A0A5J696|A0A0A5J696_ALCXX	tr|A0A0A5J696|A0A0A5J696_ALCXX DNA-directed RNA polymerase subunit omega GN=rpoZ PE=3 SV=1	1657500	2954600	0	3	3	3	50.7	50.7	50.7	7.4046	0	261.51	1401500000	36
tr|A0A0D6FUK9|A0A0D6FUK9_ALCXX	tr|A0A0D6FUK9|A0A0D6FUK9_ALCXX Histone H1-like DNA-binding protein GN=ERS451415_00646 PE=3 SV=1	1807900	0	2743300	3	3	3	15.2	15.2	15.2	20.894	0	110.85	9787600000	81
tr|A0A0D6I5X5|A0A0D6I5X5_ALCXX	tr|A0A0D6I5X5|A0A0D6I5X5_ALCXX Acetyl-CoA C-acyltransferase GN=thlA_2 PE=3 SV=1	1947000	1488900	1005100	14	14	14	41	41	41	40.693	0	110.35	1216100000	83
tr|A0A7U0I5V4|A0A7U0I5V4_ALCXX	tr|A0A7U0I5V4|A0A7U0I5V4_ALCXX Cysteine synthase GN=cysM PE=3 SV=1	1118900	2207700	1071900	8	8	8	35.3	35.3	35.3	32.319	0	253.65	535890000	46
tr|O68601|O68601_ALCXX	tr|O68601|O68601_ALCXX Copper-containing nitrite reductase GN=nir PE=1 SV=1	2478200	1000300	892110	10	10	10	37.8	37.8	37.8	38.939	0	60.888	1633800000	64
tr|A0A0D6IJ07|A0A0D6IJ07_ALCXX	tr|A0A0D6IJ07|A0A0D6IJ07_ALCXX Copper chaperone PCu(A)C GN=ERS451415_05103 PE=4 SV=1	0	2235500	1964500	7	7	7	66.3	66.3	66.3	17.066	0	16.193	345500000	23
tr|A0A0D6IX87|A0A0D6IX87_ALCXX	tr|A0A0D6IX87|A0A0D6IX87_ALCXX DNA-directed RNA polymerase subunit beta GN=rpoB PE=3 SV=1	2099200	1420700	647830	64	64	64	50.4	50.4	50.4	153.24	0	323.31	15882000000	567
tr|A0A0D6IQ56|A0A0D6IQ56_ALCXX	tr|A0A0D6IQ56|A0A0D6IQ56_ALCXX YciI family protein GN=yciI PE=3 SV=1	1505300	1173400	1244000	8	8	8	87.8	87.8	87.8	11.166	0	39.122	291570000	48
tr|A0A0D6H5X7|A0A0D6H5X7_ALCXX	tr|A0A0D6H5X7|A0A0D6H5X7_ALCXX Threonine--tRNA ligase GN=thrS PE=3 SV=1	1812000	2059300	0	21	21	21	32.5	32.5	32.5	73.4	0	89.561	1378800000	116
tr|A0A0D6IM98|A0A0D6IM98_ALCXX	tr|A0A0D6IM98|A0A0D6IM98_ALCXX Fumarylacetoacetase GN=fahA PE=4 SV=1	1564900	1209400	1045800	9	9	9	34.9	34.9	34.9	47.57	0	195	502910000	51
tr|A0A0D6FYU3|A0A0D6FYU3_ALCXX	tr|A0A0D6FYU3|A0A0D6FYU3_ALCXX Uncharacterized protein GN=ERS369984_04882 PE=4 SV=1	2081100	1666600	0	6	6	6	48	48	48	16.499	0	188.11	916810000	50
tr|A0A0D6GMK8|A0A0D6GMK8_ALCXX	tr|A0A0D6GMK8|A0A0D6GMK8_ALCXX Acetyl-coenzyme A synthetase GN=acsA_2 PE=3 SV=1	1693100	2053900	0	23	23	23	38.1	38.1	38.1	72.007	0	132.27	2838400000	133
tr|A0A0D6GIT3|A0A0D6GIT3_ALCXX	tr|A0A0D6GIT3|A0A0D6GIT3_ALCXX NADH-quinone oxidoreductase subunit 2 GN=nqo2 PE=3 SV=1	1958100	1763200	0	4	4	4	22	22	22	17.93	0	19.389	1294600000	37
tr|A0A0A5JEH2|A0A0A5JEH2_ALCXX	tr|A0A0A5JEH2|A0A0A5JEH2_ALCXX Peptidyl-prolyl cis-trans isomerase GN=ppiC PE=4 SV=1	0	1102000	2572000	4	4	4	65.6	65.6	65.6	9.8559	0	27.596	1953700000	62
tr|A0A0D6GRD8|A0A0D6GRD8_ALCXX	tr|A0A0D6GRD8|A0A0D6GRD8_ALCXX 2-(1,2-epoxy-1,2-dihydrophenyl)acetyl-CoA isomerase GN=echA8_4 PE=3 SV=1	808290	2803200	0	11	11	11	45.8	45.8	45.8	28.01	0	28.591	1034900000	58
tr|A0A0A5JFG3|A0A0A5JFG3_ALCXX	tr|A0A0A5JFG3|A0A0A5JFG3_ALCXX Cold-shock protein GN=A7J67_01015 PE=4 SV=1	0	2306200	1297200	2	2	2	29.6	29.6	29.6	8.6246	0	37.201	1042800000	36
tr|A0A0D6HIX9|A0A0D6HIX9_ALCXX	tr|A0A0D6HIX9|A0A0D6HIX9_ALCXX Pyrroline-5-carboxylate reductase GN=proC_1 PE=3 SV=1	1026400	1528900	1022300	8	8	8	38.6	38.6	38.6	28.413	0	30.334	455680000	52
tr|A0A0D6HD71|A0A0D6HD71_ALCXX	tr|A0A0D6HD71|A0A0D6HD71_ALCXX Oligopeptidase A GN=prlC PE=3 SV=1	0	2243900	1320900	16	16	16	29.8	29.8	29.8	76.154	0	99.811	754860000	85
tr|A0A0D6GZL9|A0A0D6GZL9_ALCXX	tr|A0A0D6GZL9|A0A0D6GZL9_ALCXX Cystathionine gamma-synthase family protein GN=mdeA_1 PE=3 SV=1	1314700	1294600	906850	11	11	11	35	35	35	44.47	0	41.626	655580000	80
tr|A0A0D6IMT9|A0A0D6IMT9_ALCXX	tr|A0A0D6IMT9|A0A0D6IMT9_ALCXX Glycine dehydrogenase (decarboxylating) GN=gcvP PE=3 SV=1	2104100	1304400	0	22	22	22	29	29	29	102.57	0	244.02	866260000	99
tr|A0A0D6IWK2|A0A0D6IWK2_ALCXX	tr|A0A0D6IWK2|A0A0D6IWK2_ALCXX Cytochrome c4 GN=cycA_2 PE=4 SV=1	1880600	1510100	0	5	5	5	23.6	23.6	23.6	24.302	0	18.035	1538800000	55
tr|A0A7T2RJ77|A0A7T2RJ77_ALCXX	tr|A0A7T2RJ77|A0A7T2RJ77_ALCXX Succinyl-diaminopimelate desuccinylase GN=dapE PE=3 SV=1	0	1763000	1585200	7	7	7	26.7	26.7	26.7	39.945	0	150.01	558570000	45
tr|A0A7U0ED68|A0A7U0ED68_ALCXX	tr|A0A7U0ED68|A0A7U0ED68_ALCXX Translation initiation factor IF-3 GN=infC PE=3 SV=1	0	1535200	1811200	5	5	5	40.4	40.4	40.4	20.824	0	65.694	1594200000	46
tr|A0A0D6G1L3|A0A0D6G1L3_ALCXX	tr|A0A0D6G1L3|A0A0D6G1L3_ALCXX Glycine--tRNA ligase beta subunit GN=glyS PE=3 SV=1	1501100	1423600	421650	16	16	16	28.4	28.4	28.4	76.173	0	68.228	1524100000	101
tr|A0A0D6ISG6|A0A0D6ISG6_ALCXX	tr|A0A0D6ISG6|A0A0D6ISG6_ALCXX Preprotein translocase subunit SecD GN=secDF PE=4 SV=1	1683800	1627300	0	8	8	8	48.9	48.9	48.9	19.267	0	189.16	3179300000	89
tr|A0A0D6IMI1|A0A0D6IMI1_ALCXX	tr|A0A0D6IMI1|A0A0D6IMI1_ALCXX Vi polysaccharide biosynthesis UDP-N-acetylglucosaminuronic acid C-4 epimerase TviC GN=strE_2 PE=4 SV=1	2695600	554320	0	15	15	15	54.3	54.3	54.3	37.235	0	179.12	2843200000	108
tr|A0A0D6IT57|A0A0D6IT57_ALCXX;tr|A0A0D6IL31|A0A0D6IL31_ALCXX;tr|A0A0D6HP27|A0A0D6HP27_ALCXX	tr|A0A0D6IT57|A0A0D6IT57_ALCXX Amino acid ABC transporter substrate-binding protein GN=peb1A_6 PE=3 SV=1	1990600	1234700	0	12	11	11	45.9	41.7	41.7	36.027	0	53.854	722720000	56
tr|A0A0D6FR42|A0A0D6FR42_ALCXX	tr|A0A0D6FR42|A0A0D6FR42_ALCXX Copper resistance protein NlpE N-terminal domain-containing protein GN=ERS451415_00555 PE=4 SV=1	1682300	1518000	0	9	9	9	39.9	39.9	39.9	26.919	0	225.95	1607600000	47
tr|A0A0D6HHX9|A0A0D6HHX9_ALCXX	tr|A0A0D6HHX9|A0A0D6HHX9_ALCXX Glycerophosphodiester phosphodiesterase GN=ugpQ PE=4 SV=1	1501700	1668400	0	10	10	10	52.6	52.6	52.6	26.81	0	47.36	563720000	52
tr|A0A0D6H308|A0A0D6H308_ALCXX	tr|A0A0D6H308|A0A0D6H308_ALCXX Alanine--tRNA ligase GN=alaS_1 PE=3 SV=1	2744200	375200	0	28	28	28	39.8	39.8	39.8	94.934	0	250.81	3023400000	162
tr|A0A0D6FF76|A0A0D6FF76_ALCXX	tr|A0A0D6FF76|A0A0D6FF76_ALCXX Arginine--tRNA ligase GN=argS PE=3 SV=1	1750200	1348100	0	22	22	22	51.2	51.2	51.2	61.736	0	117.96	1341600000	125
tr|A0A0D6HHJ4|A0A0D6HHJ4_ALCXX	tr|A0A0D6HHJ4|A0A0D6HHJ4_ALCXX SDR family oxidoreductase GN=ERS369984_01673 PE=3 SV=1	0	1558200	1533800	9	9	9	43	43	43	27.35	0	58.646	413660000	39
tr|A0A0D6GL86|A0A0D6GL86_ALCXX	tr|A0A0D6GL86|A0A0D6GL86_ALCXX D-aminopeptidase GN=dppA_4 PE=4 SV=1	0	1163900	1914700	6	6	6	21.3	21.3	21.3	28.943	0	12.74	92613000	17
tr|A0A0D6GL51|A0A0D6GL51_ALCXX	tr|A0A0D6GL51|A0A0D6GL51_ALCXX 3-oxoacyl-[acyl-carrier-protein] synthase 3 GN=fabH PE=3 SV=1	1744500	1329900	0	10	10	10	41.2	41.2	41.2	34.41	0	98.175	1325100000	82
tr|A0A0D6HDV2|A0A0D6HDV2_ALCXX	tr|A0A0D6HDV2|A0A0D6HDV2_ALCXX Enoyl-CoA hydratase/isomerase family protein GN=echA8_7 PE=4 SV=1	1331500	1185800	452320	14	14	14	45.5	45.5	45.5	42.778	0	323.31	696020000	72
tr|A0A7U0I578|A0A7U0I578_ALCXX	tr|A0A7U0I578|A0A7U0I578_ALCXX Ribulose-phosphate 3-epimerase GN=rpe PE=3 SV=1	1546900	0	1420300	5	5	5	24.3	24.3	24.3	25.648	0	15.112	406170000	33
tr|A0A0D6GW83|A0A0D6GW83_ALCXX	tr|A0A0D6GW83|A0A0D6GW83_ALCXX 5-methyltetrahydropteroyltriglutamate--homocysteine methyltransferase GN=metE PE=3 SV=1	1115900	0	1844200	16	16	16	25.2	25.2	25.2	84.313	0	296.3	674140000	90
tr|A0A0D6INK9|A0A0D6INK9_ALCXX	tr|A0A0D6INK9|A0A0D6INK9_ALCXX Aconitate hydratase GN=acnA PE=3 SV=1	474670	1940600	464300	21	21	21	30.6	30.6	30.6	95.334	0	61.21	599250000	84
tr|A0A0D6IUW1|A0A0D6IUW1_ALCXX	tr|A0A0D6IUW1|A0A0D6IUW1_ALCXX NAD-dependent epimerase/dehydratase family protein GN=strE_5 PE=4 SV=1	1907300	923100	0	13	13	13	54.8	54.8	54.8	36.274	0	171.91	1485000000	70
tr|A0A0D6FI28|A0A0D6FI28_ALCXX	tr|A0A0D6FI28|A0A0D6FI28_ALCXX Bifunctional protein GlmU GN=glmU PE=3 SV=1	1646400	1111400	0	17	17	17	42.9	42.9	42.9	48.558	0	208.82	2176600000	77
tr|A0A0D6GIV8|A0A0D6GIV8_ALCXX	tr|A0A0D6GIV8|A0A0D6GIV8_ALCXX NADH-quinone oxidoreductase GN=nqo3 PE=3 SV=1	1438500	547620	771360	31	31	31	53.5	53.5	53.5	81.706	0	323.31	4793800000	224
tr|A0A0D6IH99|A0A0D6IH99_ALCXX	tr|A0A0D6IH99|A0A0D6IH99_ALCXX Transketolase GN=tktA PE=3 SV=1	1940700	0	667390	20	20	20	30.2	30.2	30.2	71.861	0	89.614	2060800000	121
tr|A0A0D6GKK6|A0A0D6GKK6_ALCXX	tr|A0A0D6GKK6|A0A0D6GKK6_ALCXX Periplasmic serine endoprotease DegP-like GN=mucD_1 PE=3 SV=1	1190000	0	1362700	16	16	16	33.1	33.1	33.1	51.935	0	81.815	2124500000	106
tr|A0A0D6IST8|A0A0D6IST8_ALCXX	tr|A0A0D6IST8|A0A0D6IST8_ALCXX 2,3-bisphosphoglycerate-dependent phosphoglycerate mutase GN=gpmA PE=3 SV=1	817400	1633100	0	11	11	11	59.6	59.6	59.6	28.234	0	323.31	1252000000	86
tr|A0A0D6FW76|A0A0D6FW76_ALCXX	tr|A0A0D6FW76|A0A0D6FW76_ALCXX Enoyl-[acyl-carrier-protein] reductase [NADH] GN=fabI_1 PE=3 SV=1	1424700	1012600	0	15	15	15	57.1	57.1	57.1	27.575	0	168.93	1558700000	90
tr|A0A0D6HEX0|A0A0D6HEX0_ALCXX	tr|A0A0D6HEX0|A0A0D6HEX0_ALCXX 30S ribosomal protein S2 GN=rpsB PE=3 SV=1	582900	1029000	621110	15	15	15	61.4	61.4	61.4	27.438	0	147.86	12431000000	199
tr|A0A0D6GRJ4|A0A0D6GRJ4_ALCXX	tr|A0A0D6GRJ4|A0A0D6GRJ4_ALCXX DNA gyrase subunit A GN=gyrA PE=3 SV=1	1593600	600750	0	23	23	23	26.4	26.4	26.4	98.649	0	323.31	1826400000	129
tr|A0A7T2RF92|A0A7T2RF92_ALCXX;tr|A0A0D6IR64|A0A0D6IR64_ALCXX	tr|A0A7T2RF92|A0A7T2RF92_ALCXX 2-isopropylmalate synthase GN=leuA PE=3 SV=1	0	1042500	1062200	18	18	18	36.7	36.7	36.7	63.334	0	154.32	612110000	74
tr|A0A0D6H6R3|A0A0D6H6R3_ALCXX	tr|A0A0D6H6R3|A0A0D6H6R3_ALCXX Phenylalanine--tRNA ligase beta subunit GN=pheT PE=3 SV=1	1705900	0	379230	26	26	26	45.2	45.2	45.2	87.707	0	234.23	2340100000	179
tr|A0A0D6FGT5|A0A0D6FGT5_ALCXX	tr|A0A0D6FGT5|A0A0D6FGT5_ALCXX Probable phospholipid-binding lipoprotein mlaA GN=mlaA PE=3 SV=1	1300600	660150	0	11	11	11	42.8	42.8	42.8	28.835	0	116.4	1575000000	70
tr|A0A0D6H2H0|A0A0D6H2H0_ALCXX	tr|A0A0D6H2H0|A0A0D6H2H0_ALCXX Adenylosuccinate synthetase GN=purA PE=3 SV=1	937770	0	1022000	14	14	14	49	49	49	46.281	0	244.5	1063000000	85
tr|A0A0D6IWU2|A0A0D6IWU2_ALCXX	tr|A0A0D6IWU2|A0A0D6IWU2_ALCXX ABC transporter substrate-binding protein GN=gsiB_10 PE=4 SV=1	1147800	710080	0	11	11	11	28.4	28.4	28.4	57.238	0	95.598	246500000	51
tr|A0A0D6H2Q8|A0A0D6H2Q8_ALCXX	tr|A0A0D6H2Q8|A0A0D6H2Q8_ALCXX DNA topoisomerase 4 subunit A GN=parC PE=3 SV=1	1294100	0	524940	21	21	21	34	34	34	84.469	0	85.593	935280000	93
tr|A0A0D6GEQ7|A0A0D6GEQ7_ALCXX	tr|A0A0D6GEQ7|A0A0D6GEQ7_ALCXX Serine--tRNA ligase GN=serS PE=3 SV=1	899130	657120	197580	14	14	14	39.3	39.3	39.3	49.253	0	158.42	1416200000	106
tr|A0A0D6GTK1|A0A0D6GTK1_ALCXX	tr|A0A0D6GTK1|A0A0D6GTK1_ALCXX Benzaldehyde dehydrogenase [NAD(+)] GN=xylC PE=4 SV=1	612950	292660	778320	19	19	19	53.4	53.4	53.4	59.259	0	323.31	7679900000	184
tr|A0A7T2R8W2|A0A7T2R8W2_ALCXX	tr|A0A7T2R8W2|A0A7T2R8W2_ALCXX Phosphoribosylformylglycinamidine synthase GN=purL PE=3 SV=1	0	216970	1380700	28	28	28	29.7	29.7	29.7	144.71	0	158.86	1276700000	129
tr|A0A0D6GSX5|A0A0D6GSX5_ALCXX	tr|A0A0D6GSX5|A0A0D6GSX5_ALCXX Translation initiation factor IF-2 GN=infB PE=3 SV=1	255610	804900	445940	44	44	44	50.7	50.7	50.7	107.19	0	323.31	9441400000	333
tr|A0A0D6FDG0|A0A0D6FDG0_ALCXX	tr|A0A0D6FDG0|A0A0D6FDG0_ALCXX Amidohydrolase family protein GN=codA PE=4 SV=1	0	607910	788890	11	11	11	35.9	35.9	35.9	46.221	0	74.664	325410000	40
tr|A0A0D6I3L4|A0A0D6I3L4_ALCXX	tr|A0A0D6I3L4|A0A0D6I3L4_ALCXX Bifunctional protein PutA GN=putA PE=3 SV=1	414790	382280	561370	43	43	43	43.4	43.4	43.4	136.47	0	323.31	8789200000	339
tr|A0A0D6HHA9|A0A0D6HHA9_ALCXX	tr|A0A0D6HHA9|A0A0D6HHA9_ALCXX Acetone carboxylase beta subunit GN=acxA_2 PE=3 SV=1	596090	262840	207870	24	24	24	28.7	28.7	28.7	130.59	0	159.7	335770000	58
tr|A0A0D6GRM0|A0A0D6GRM0_ALCXX	tr|A0A0D6GRM0|A0A0D6GRM0_ALCXX Histidinol-phosphate aminotransferase GN=hisC2_3 PE=3 SV=1	623970	0	424200	17	17	17	53.6	53.6	53.6	40.175	0	133.93	1780000000	87
tr|A0A0D6FTR7|A0A0D6FTR7_ALCXX	tr|A0A0D6FTR7|A0A0D6FTR7_ALCXX Biotin carboxylase GN=accC_2 PE=4 SV=1	557640	489900	0	16	16	16	48.4	48.4	48.4	49.599	0	193.39	4798000000	133
tr|A0A0D6I2Q5|A0A0D6I2Q5_ALCXX	tr|A0A0D6I2Q5|A0A0D6I2Q5_ALCXX Lon protease GN=lon PE=2 SV=1	913520	0	112440	39	39	39	53.6	53.6	53.6	90.271	0	323.31	4945500000	228
tr|A0A0D6GL72|A0A0D6GL72_ALCXX	tr|A0A0D6GL72|A0A0D6GL72_ALCXX Ribonuclease E GN=rne PE=3 SV=1	198190	765440	0	31	31	31	38.4	38.4	38.4	110.35	0	323.31	5956700000	209
tr|A0A0D6HDS9|A0A0D6HDS9_ALCXX	tr|A0A0D6HDS9|A0A0D6HDS9_ALCXX Chemotaxis protein CheY GN=cheY_2 PE=4 SV=1	467560	0	460840	5	5	5	58.1	58.1	58.1	14.09	0	26.079	394170000	37
tr|A0A0D6IWF6|A0A0D6IWF6_ALCXX	tr|A0A0D6IWF6|A0A0D6IWF6_ALCXX DNA-directed RNA polymerase subunit beta GN=rpoC PE=3 SV=1	476940	189420	220490	81	81	81	61.2	61.2	61.2	156.23	0	323.31	18495000000	580
tr|A0A0D6INU5|A0A0D6INU5_ALCXX	tr|A0A0D6INU5|A0A0D6INU5_ALCXX Arginine/lysine/ornithine decarboxylase GN=adiA PE=3 SV=1	313740	534110	0	21	21	21	38	38	38	85.429	0	56.899	1259200000	120
tr|A0A0D6ITP5|A0A0D6ITP5_ALCXX	tr|A0A0D6ITP5|A0A0D6ITP5_ALCXX Carboxy-terminal processing protease CtpB GN=ctpB PE=3 SV=1	287250	254030	0	16	16	16	35.3	35.3	35.3	50.978	0	99.013	2674900000	120
tr|A0A0D6IQ74|A0A0D6IQ74_ALCXX	tr|A0A0D6IQ74|A0A0D6IQ74_ALCXX Dihydroxy-acid dehydratase GN=ilvD_5 PE=3 SV=1	137310	245380	0	21	21	21	41.5	41.5	41.5	65.512	0	282.19	2215600000	126
tr|A0A0D6ID52|A0A0D6ID52_ALCXX	tr|A0A0D6ID52|A0A0D6ID52_ALCXX Isocitrate lyase GN=aceA PE=4 SV=1	107020	160580	0	14	14	14	39.4	39.4	39.4	48.342	0	323.31	763260000	50
