# Supplementary material for: Antibody-guided identification of Achromobacter xylosoxidans protein antigens in cystic fibrosis
Source: mSphere. 2025 Apr 29;10(5):e00233-25. doi: 10.1128/msphere.00233-25 (PMC12108089; doi:10.1128/msphere.00233-25)
Supplement: File S2 — Filtered MS results of affinity purified antigenic candidates. [file msphere.00233-25-s0002.xlsx]

## Sheet: Affinity purified proteins
T: Protein IDs	T: Fasta headers	LFQ AX_1	LFQ AX_2	LFQ AX_3	LFQ PSA_1	LFQ PSA_2	LFQ PSA_3	LFQ Healthy_1	LFQ Healthy_2	LFQ Healthy_3	LFQ IVIG_1	LFQ IVIG_2	LFQ IVIG_3	LFQ Xolair_1	LFQ Xolair_2	LFQ Xolair_3	N: Peptides	N: Razor + unique peptides	N: Unique peptides	N: Sequence coverage [%]	N: Unique + razor sequence coverage [%]	N: Unique sequence coverage [%]	N: Mol. weight [kDa]	N: Q-value	N: Score	N: Intensity	N: MS/MS count
A0A7T2RJE8|A0A7T2RJE8_ALCXX	A0A7T2RJE8|A0A7T2RJE8_ALCXX Type I secretion C-terminal target domain-containing protein OX=85698 GN=I6G72_26660 PE=4 SV=1	673880000	177960000	452350000													25	25	25	79.7	79.7	79.7	37.683	0	323.31	136980000000	656
A0A0D6GPL2|A0A0D6GPL2_ALCXX	A0A0D6GPL2|A0A0D6GPL2_ALCXX Dihydrolipoyl dehydrogenase OX=85698 GN=lpd_1 PE=3 SV=1	150330000	50276000	86274000													23	23	23	58.9	58.9	58.9	49.996	0	233.41	11921000000	248
A0A0D6IW09|A0A0D6IW09_ALCXX;A0A0D6IVR1|A0A0D6IVR1_ALCXX	A0A0D6IW09|A0A0D6IW09_ALCXX Elongation factor Tu OX=85698 GN=tufA_2 PE=3 SV=1;A0A0D6IVR1|A0A0D6IVR1_ALCXX Elongation factor Tu OX=85698 GN=tufA_1 PE=3 SV=1	48987000	9040500	28708000	83614000	82632000	29166000	80271000	86307000	40534000	104970000	90606000	74399000	93286000	130670000	79399000	27	27	27	77.3	77.3	77.3	42.876	0	323.31	71140000000	961
A0A0A5JL48|A0A0A5JL48_ALCXX	A0A0A5JL48|A0A0A5JL48_ALCXX Alkyl hydroperoxide reductase C OX=85698 GN=AL504_12335 PE=4 SV=1	81037000	34204000	136020000							28362000	30584000					14	14	14	86.3	86.3	86.3	20.172	0	323.31	18585000000	228
A0A0D6IEE7|A0A0D6IEE7_ALCXX	A0A0D6IEE7|A0A0D6IEE7_ALCXX Bacterial DNA-binding protein OX=85698 GN=BIZ92_22395 PE=3 SV=1				26461000	39061000					76519000	91025000					8	8	8	37.5	37.5	37.5	15.836	0	323.31	7115700000	139
A0A0D6GMC1|A0A0D6GMC1_ALCXX	A0A0D6GMC1|A0A0D6GMC1_ALCXX Domain of uncharacterized function (DUF336) OX=85698 GN=BIZ92_16075 PE=4 SV=1	53541000	33819000	40079000													7	7	7	51.1	51.1	51.1	13.881	0	90.3	5104300000	106
A0A0D6IKY6|A0A0D6IKY6_ALCXX	A0A0D6IKY6|A0A0D6IKY6_ALCXX Chaperonin GroEL OX=85698 GN=groL_2 PE=3 SV=1	45000000	14266000	43839000	59003000	92057000	41211000	34979000	40496000	11806000	60684000	39180000	21529000	30676000	35380000	43374000	39	39	37	75.1	75.1	73.3	57.451	0	323.31	141750000000	1296
A0A0D6HJI6|A0A0D6HJI6_ALCXX	A0A0D6HJI6|A0A0D6HJI6_ALCXX DNA protection during starvation protein 2 OX=85698 GN=dps2 PE=3 SV=1	57038000	19882000	39908000													6	6	6	39.8	39.8	39.8	18.583	0	145.49	4441100000	79
A0A0A5J9Q2|A0A0A5J9Q2_ALCXX	A0A0A5J9Q2|A0A0A5J9Q2_ALCXX DNA-binding protein HU OX=85698 GN=hupB PE=3 SV=1										20885000	54922000					5	5	5	45.6	45.6	45.6	9.4029	0	238.06	10518000000	97
A0A0D6ILZ5|A0A0D6ILZ5_ALCXX	A0A0D6ILZ5|A0A0D6ILZ5_ALCXX 50S ribosomal protein L25 OX=85698 GN=rplY PE=3 SV=1				7066700	38445000		19568000	11386000	82765000	36104000	62699000		12069000	24450000	43907000	13	13	13	66.2	66.2	66.2	21.729	0	309.06	13414000000	228
A0A0D6IVF6|A0A0D6IVF6_ALCXX	A0A0D6IVF6|A0A0D6IVF6_ALCXX 50S ribosomal protein L18 OX=85698 GN=rplR PE=3 SV=1		6940700	10740000				40047000	29853000		39418000	71210000	31713000	29943000	41167000	29583000	3	3	3	33.1	33.1	33.1	13.194	0	323.31	6915000000	102
A0A0D6GBY0|A0A0D6GBY0_ALCXX	A0A0D6GBY0|A0A0D6GBY0_ALCXX DUF4148 domain-containing protein OX=85698 GN=ERS451415_01214 PE=4 SV=1	9980300	2247500	3579700	11418000	24978000		23648000	17770000	13374000	44911000	32969000	48418000	75423000	84137000	64039000	6	6	6	78.3	78.3	78.3	13.49	0	151.46	3357800000	159
A0A0D6FRA6|A0A0D6FRA6_ALCXX	A0A0D6FRA6|A0A0D6FRA6_ALCXX Amino acid ABC transporter substrate-binding protein OX=85698 GN=peb1A_1 PE=3 SV=1	38838000	17385000	21173000													20	20	17	56.2	56.2	48.8	36.74	0	197.62	2153200000	123
A0A0D6IWR1|A0A0D6IWR1_ALCXX	A0A0D6IWR1|A0A0D6IWR1_ALCXX 30S ribosomal protein S5 OX=85698 GN=rpsE PE=3 SV=1										26038000	20930000		16364000	13212000	45638000	7	7	7	46.8	46.8	46.8	17.992	0	323.31	9098300000	140
A0A0A5J8B6|A0A0A5J8B6_ALCXX	A0A0A5J8B6|A0A0A5J8B6_ALCXX 30S ribosomal protein S1 OX=85698 GN=rpsA PE=3 SV=1				14645000	18510000		8960400	20212000		34167000	24573000	11726000	37750000	41339000	26214000	30	30	30	48.6	48.6	48.6	62.276	0	323.31	27172000000	490
A0A0A5JC98|A0A0A5JC98_ALCXX	A0A0A5JC98|A0A0A5JC98_ALCXX 50S ribosomal protein L22 OX=85698 GN=rplV PE=3 SV=1				9343900	25550000		14775000	7743100		33292000	26416000			40451000	16719000	7	7	7	50.5	50.5	50.5	11.824	0	323.31	8991400000	112
A0A0D6GTW3|A0A0D6GTW3_ALCXX	A0A0D6GTW3|A0A0D6GTW3_ALCXX 50S ribosomal subunit assembly factor BipA OX=85698 GN=typA PE=3 SV=1														20866000	19623000	17	17	17	29	29	29	67.506	0	133.76	1669700000	103
A0A0D6GRI8|A0A0D6GRI8_ALCXX	A0A0D6GRI8|A0A0D6GRI8_ALCXX OmpA family protein OX=85698 GN=psaB PE=4 SV=1				24159000	14565000					22194000		18145000				12	12	12	65	65	65	21.484	0	323.31	36708000000	206
A0A0A5JIL7|A0A0A5JIL7_ALCXX	A0A0A5JIL7|A0A0A5JIL7_ALCXX 30S ribosomal protein S8 OX=85698 GN=rpsH PE=3 SV=1										24335000	13596000		15185000	25856000		9	9	9	77.9	77.9	77.9	14.273	0	69.209	8631600000	140
A0A0D6GVE5|A0A0D6GVE5_ALCXX	A0A0D6GVE5|A0A0D6GVE5_ALCXX Inorganic pyrophosphatase OX=85698 GN=ppa PE=3 SV=1	33286000	6520700	18419000													8	8	8	42	42	42	19.951	0	86.056	5304700000	115
A0A0D6I3S8|A0A0D6I3S8_ALCXX	A0A0D6I3S8|A0A0D6I3S8_ALCXX Superoxide dismutase OX=85698 GN=sodB_1 PE=3 SV=1	21831000	7344800	28056000													13	13	13	87	87	87	21.383	0	174.55	4331500000	106
A0A0D6GB69|A0A0D6GB69_ALCXX	A0A0D6GB69|A0A0D6GB69_ALCXX Pyridoxamine 5-phosphate oxidase OX=85698 GN=ERS451415_01143 PE=4 SV=1				12027000	21191000					25441000	17040000					8	8	8	70.5	70.5	70.5	14.496	0	139.75	6064500000	126
A0A0D6IW68|A0A0D6IW68_ALCXX	A0A0D6IW68|A0A0D6IW68_ALCXX 30S ribosomal protein S3 OX=85698 GN=rpsC PE=3 SV=1	12198000		8143800	17047000	26771000		9718200	15482000		7368100	37022000		26937000	19770000	26227000	14	14	14	51.3	51.3	51.3	29.4	0	323.31	11443000000	168
A0A0D6IL11|A0A0D6IL11_ALCXX	A0A0D6IL11|A0A0D6IL11_ALCXX Co-chaperonin GroES OX=85698 GN=groS_2 PE=3 SV=1	17270000		20002000													12	12	10	63.2	63.2	63.2	10.162	0	273.04	24672000000	167
A0A0D6HDF3|A0A0D6HDF3_ALCXX	A0A0D6HDF3|A0A0D6HDF3_ALCXX Flagellin OX=85698 GN=fliC_1 PE=3 SV=1	72371000	17096000	42864000	5655800	7990300	3345500	8073500	9568800	635300	20077000	15007000	19018000	17579000	17166000	15391000	47	47	38	77.3	77.3	67.5	60.234	0	323.31	623700000000	2848
A0A0D6FTP6|A0A0D6FTP6_ALCXX	A0A0D6FTP6|A0A0D6FTP6_ALCXX 3-dehydroquinate dehydratase OX=85698 GN=aroQ PE=3 SV=1		6569100	26716000													4	4	4	55.6	55.6	55.6	15.578	0	51.052	257120000	7
A0A0D6HFP0|A0A0D6HFP0_ALCXX	A0A0D6HFP0|A0A0D6HFP0_ALCXX Glutamate dehydrogenase OX=85698 GN=gdhA_1 PE=3 SV=1	23035000	6692400	16225000													16	16	16	47.6	47.6	47.6	46.312	0	253.57	16509000000	258
A0A0D6IVQ2|A0A0D6IVQ2_ALCXX	A0A0D6IVQ2|A0A0D6IVQ2_ALCXX 50S ribosomal protein L4 OX=85698 GN=rplD PE=3 SV=1				12834000	26250000		17269000	1942100		19208000	23705000			9406500	7448200	11	11	11	59.5	59.5	59.5	22.723	0	323.31	18836000000	232
A0A0D6FUY4|A0A0D6FUY4_ALCXX	A0A0D6FUY4|A0A0D6FUY4_ALCXX 30S ribosomal protein S9 OX=85698 GN=rpsI PE=3 SV=1	7748200		8137200	8667100	12739000					13682000	29641000					8	8	8	59.2	59.2	59.2	14.54	0	181.33	9261700000	191
A0A0D6GJM9|A0A0D6GJM9_ALCXX	A0A0D6GJM9|A0A0D6GJM9_ALCXX Alkyl hydroperoxide reductase AhpD OX=85698 GN=ahpD PE=3 SV=1	11726000	5310500	15706000													10	10	10	65.7	65.7	65.7	18.344	0	130.05	1483100000	98
A0A0D6IVY8|A0A0D6IVY8_ALCXX	A0A0D6IVY8|A0A0D6IVY8_ALCXX 50S ribosomal protein L17 OX=85698 GN=rplQ PE=3 SV=1														9597600	11942000	7	7	7	30.8	30.8	30.8	14.69	0	58.591	7286700000	123
A0A0D6GWH5|A0A0D6GWH5_ALCXX	A0A0D6GWH5|A0A0D6GWH5_ALCXX Succinate--CoA ligase [ADP-forming] subunit beta OX=85698 GN=sucC PE=3 SV=1										9745800	10923000					21	21	21	71.2	71.2	71.2	41.26	0	323.31	14076000000	386
A0A0D6IVH5|A0A0D6IVH5_ALCXX	A0A0D6IVH5|A0A0D6IVH5_ALCXX 50S ribosomal protein L6 OX=85698 GN=rplF PE=3 SV=1							11327000	9105400								11	11	11	57.1	57.1	57.1	19.112	0	308.58	15989000000	154
A0A0D6IVG0|A0A0D6IVG0_ALCXX	A0A0D6IVG0|A0A0D6IVG0_ALCXX 50S ribosomal protein L15 OX=85698 GN=rplO PE=3 SV=1										7056600	13370000					7	7	7	55.5	55.5	55.5	15.278	0	79.361	11846000000	111
A0A0D6IW89|A0A0D6IW89_ALCXX	A0A0D6IW89|A0A0D6IW89_ALCXX 50S ribosomal protein L3 OX=85698 GN=rplC PE=3 SV=1										11031000	14252000		4879900	8300700	12259000	7	7	7	34.1	34.1	34.1	23.992	0	56.66	9261900000	158
A0A0D6GUR3|A0A0D6GUR3_ALCXX	A0A0D6GUR3|A0A0D6GUR3_ALCXX 30S ribosomal protein S6 OX=85698 GN=rpsF PE=3 SV=1				8466300	7454400		8281900	7845700		15238000	13396000					10	10	10	79	79	79	14.102	0	232.11	8009400000	143
A0A0D6H271|A0A0D6H271_ALCXX	A0A0D6H271|A0A0D6H271_ALCXX Thioredoxin OX=85698 GN=trxA_1 PE=3 SV=1				9578900	9244900											5	5	5	63	63	63	11.465	0	73.894	3387500000	87
A0A0D6H2H0|A0A0D6H2H0_ALCXX	A0A0D6H2H0|A0A0D6H2H0_ALCXX Adenylosuccinate synthetase OX=85698 GN=purA PE=3 SV=1	14807000	3439800	9385300													14	14	14	49	49	49	46.281	0	244.5	1063000000	85
A0A0D6IWM1|A0A0D6IWM1_ALCXX	A0A0D6IWM1|A0A0D6IWM1_ALCXX 50S ribosomal protein L10 OX=85698 GN=rplJ PE=3 SV=1					12344000	5843300										12	12	12	71.8	71.8	71.8	18.469	0	241.08	11225000000	177
A0A0D6HF24|A0A0D6HF24_ALCXX	A0A0D6HF24|A0A0D6HF24_ALCXX OmpH family outer membrane protein OX=85698 GN=skp PE=3 SV=1	11905000		4941900													16	16	16	41.4	41.4	41.4	20.976	0	248.46	11693000000	153
A0A0D6GQF1|A0A0D6GQF1_ALCXX	A0A0D6GQF1|A0A0D6GQF1_ALCXX Electron transfer flavoprotein large subunit OX=85698 GN=etfA PE=3 SV=1													5562500	13890000	5347900	13	13	13	55.3	55.3	55.3	30.842	0	292.75	9102800000	173
A0A0D6I4V3|A0A0D6I4V3_ALCXX	A0A0D6I4V3|A0A0D6I4V3_ALCXX Branched-chain amino acid ABC transporter substrate-binding protein OX=85698 GN=braC_8 PE=4 SV=1										11108000		5683500	8354500	6083100	9549600	29	29	29	78.2	78.2	78.2	40.707	0	323.31	30246000000	532
A0A0D6IWT2|A0A0D6IWT2_ALCXX	A0A0D6IWT2|A0A0D6IWT2_ALCXX 50S ribosomal protein L5 OX=85698 GN=rplE PE=3 SV=1										8329000	13083000		10282000	3066800	4936500	15	15	15	61.5	61.5	61.5	20.027	0	123.01	9729800000	227
A0A0D6IVN8|A0A0D6IVN8_ALCXX	A0A0D6IVN8|A0A0D6IVN8_ALCXX 50S ribosomal protein L23 OX=85698 GN=rplW PE=3 SV=1	8093500		1800000							12105000	9382300					8	8	8	63.3	63.3	63.3	11.176	0	323.31	12193000000	186
A0A0D6IWA1|A0A0D6IWA1_ALCXX	A0A0D6IWA1|A0A0D6IWA1_ALCXX Elongation factor G OX=85698 GN=fusA_2 PE=3 SV=1				3250200	6892400		5315900	8609300		19913000	9706400	3357500	1097200	9408400	7349900	34	34	27	64.7	64.7	54.1	77.188	0	323.31	19775000000	497
A0A0D6IWH2|A0A0D6IWH2_ALCXX	A0A0D6IWH2|A0A0D6IWH2_ALCXX 50S ribosomal protein L1 OX=85698 GN=rplA PE=3 SV=1	3389500		2822800	3153900	7866700		4886400	1149400		14319000	13504000	6358900		9920700	8050900	15	15	15	66.5	66.5	66.5	24.024	0	255.11	14081000000	239
A0A0D6HNW5|A0A0D6HNW5_ALCXX	A0A0D6HNW5|A0A0D6HNW5_ALCXX Isocitrate dehydrogenase [NADP] OX=85698 GN=icd_2 PE=3 SV=1													7526300	4596200		41	41	41	66.3	66.3	66.3	79.957	0	323.31	13028000000	429
A0A0D6IVE0|A0A0D6IVE0_ALCXX	A0A0D6IVE0|A0A0D6IVE0_ALCXX 30S ribosomal protein S4 OX=85698 GN=rpsD PE=3 SV=1										6891300	5090200					14	14	14	56.5	56.5	56.5	23.38	0	323.31	9139700000	173
A0A0D6GS49|A0A0D6GS49_ALCXX	A0A0D6GS49|A0A0D6GS49_ALCXX Electron transfer flavoprotein small subunit OX=85698 GN=etfB PE=3 SV=1										3708200	6508400					16	16	16	64.3	64.3	64.3	26.821	0	323.31	11939000000	228
A0A0D6IV27|A0A0D6IV27_ALCXX	A0A0D6IV27|A0A0D6IV27_ALCXX DUF4148 domain-containing protein OX=85698 GN=ERS451415_06076 PE=4 SV=1														7128100	3075600	6	6	6	76.7	76.7	76.7	13.41	0	323.31	21925000000	148
A0A0D6IWC6|A0A0D6IWC6_ALCXX	A0A0D6IWC6|A0A0D6IWC6_ALCXX 50S ribosomal protein L2 OX=85698 GN=rplB PE=3 SV=1								8186200	1604600							17	17	17	60.4	60.4	60.4	30.299	0	323.31	25032000000	463
A0A0D6ITF3|A0A0D6ITF3_ALCXX	A0A0D6ITF3|A0A0D6ITF3_ALCXX D-methionine-binding lipoprotein metQ OX=85698 GN=metQ_7 PE=3 SV=1	3330800		6074600													21	21	21	67.9	67.9	67.9	28.424	0	206.09	7375100000	175
A0A0D6GMM3|A0A0D6GMM3_ALCXX	A0A0D6GMM3|A0A0D6GMM3_ALCXX Dihydrolipoyllysine-residue succinyltransferase component of 2-oxoglutarate dehydrogenase complex OX=85698 GN=sucB_1 PE=3 SV=1	3219900		3888700													21	21	21	52.2	52.2	52.2	42.583	0	231.45	19508000000	250
A0A0D6I0S2|A0A0D6I0S2_ALCXX	A0A0D6I0S2|A0A0D6I0S2_ALCXX Trigger factor OX=85698 GN=tig PE=3 SV=1										7410100	1372800		3322200	2030500		29	29	29	69.3	69.3	69.3	47.699	0	323.31	11466000000	344
A0A0D6HD89|A0A0D6HD89_ALCXX	A0A0D6HD89|A0A0D6HD89_ALCXX Elongation factor Ts OX=85698 GN=tsf PE=3 SV=1				3229500	3635300											26	26	26	74.7	74.7	74.7	30.743	0	323.31	16000000000	336
A0A0D6HCE6|A0A0D6HCE6_ALCXX	A0A0D6HCE6|A0A0D6HCE6_ALCXX Flagellar hook protein FlgE OX=85698 GN=flgE PE=3 SV=1	7180800	1047100	1642800													18	18	18	53.5	53.5	53.5	51.076	0	323.31	6465100000	233
A0A0D6HJS3|A0A0D6HJS3_ALCXX	A0A0D6HJS3|A0A0D6HJS3_ALCXX Branched-chain amino acid ABC transporter substrate-binding protein OX=85698 GN=braC_6 PE=3 SV=1	5071300	1409300	2306600													11	11	11	41.3	41.3	41.3	39.274	0	151.69	8014200000	198
A0A0D6GL72|A0A0D6GL72_ALCXX	A0A0D6GL72|A0A0D6GL72_ALCXX Ribonuclease E OX=85698 GN=rne PE=3 SV=1													1505600	2014700		31	31	31	38.4	38.4	38.4	110.35	0	323.31	5956700000	209
A0A0D6HJX2|A0A0D6HJX2_ALCXX	A0A0D6HJX2|A0A0D6HJX2_ALCXX Maltodextrin-binding protein mdxE OX=85698 GN=mdxE PE=3 SV=1	1754100	714010	1818200													26	26	26	56.8	56.8	56.8	47.483	0	323.31	15836000000	347
A0A0D6FMC4|A0A0D6FMC4_ALCXX	A0A0D6FMC4|A0A0D6FMC4_ALCXX ATP synthase subunit beta OX=85698 GN=atpD PE=3 SV=1													484690	1761000	1391500	30	30	30	78.1	78.1	78.1	50.574	0	323.31	32620000000	611

## Sheet: Volcano plots
T: Protein IDs	T: Fasta headers	LFQ AX_1	LFQ AX_2	LFQ AX_3	LFQ PSA_1	LFQ PSA_2	LFQ PSA_3	LFQ Healthy_1	LFQ Healthy_2	LFQ Healthy_3	LFQ IVIG_1	LFQ IVIG_2	LFQ IVIG_3	LFQ Xolair_1	LFQ Xolair_2	LFQ Xolair_3
tr|A0A7T2RJE8|A0A7T2RJE8_ALCXX	A0A7T2RJE8_ALCXX Type I secretion C-terminal target domain-containing protein	673880000	177960000	452350000	0	0	0	0	0	0	0	0	0	0	0	0
tr|A0A0D6GPL2|A0A0D6GPL2_ALCXX	A0A0D6GPL2_ALCXX Dihydrolipoyl dehydrogenase	150330000	50276000	86274000	0	0	0	0	0	0	0	0	0	0	0	0
tr|A0A0D6GMC1|A0A0D6GMC1_ALCXX	A0A0D6GMC1_ALCXX Domain of uncharacterized function (DUF336)	53541000	33819000	40079000	0	0	0	0	0	0	0	0	0	0	0	0
tr|A0A0D6HJI6|A0A0D6HJI6_ALCXX	A0A0D6HJI6_ALCXX DNA protection during starvation protein 2	57038000	19882000	39908000	0	0	0	0	0	0	0	0	0	0	0	0
tr|A0A0D6FRA6|A0A0D6FRA6_ALCXX	A0A0D6FRA6_ALCXX Amino acid ABC transporter substrate-binding protein	38838000	17385000	21173000	0	0	0	0	0	0	0	0	0	0	0	0
tr|A0A0D6GVE5|A0A0D6GVE5_ALCXX	A0A0D6GVE5_ALCXX Inorganic pyrophosphatase	33286000	6520700	18419000	0	0	0	0	0	0	0	0	0	0	0	0
tr|A0A0D6HFP0|A0A0D6HFP0_ALCXX	A0A0D6HFP0_ALCXX Glutamate dehydrogenase	23035000	6692400	16225000	0	0	0	0	0	0	0	0	0	0	0	0
tr|A0A0D6GJM9|A0A0D6GJM9_ALCXX	A0A0D6GJM9_ALCXX Alkyl hydroperoxide reductase AhpD	11726000	5310500	15706000	0	0	0	0	0	0	0	0	0	0	0	0
